# Supplementary material for: 2-Meth­oxy-4-(2-meth­oxy­phen­yl)-5,6,7,8,9,10-hexa­hydro­cyclo­octa­[b]pyridine-3-carbo­nitrile
Source: Acta Crystallogr Sect E Struct Rep Online. 2014 May 10;70(Pt 6):o656. doi: 10.1107/S1600536814010332 (PMC4051075; doi:10.1107/S1600536814010332)
Supplement: Supplementary file 1 [file e-70-0o656-sup1.cif]

##############################################################################
#                                                                            #
# This CIF contains the data in a paper accepted for publication in          #
# Acta Crystallographica Section E. It conforms to the requirements of       #
# Notes for Authors for Acta Crystallographica Section E, and has been       #
# peer reviewed under the auspices of the IUCr Commission on Journals.       #
#                                                                            #
# Full details of the Crystallographic Information File format               #
# are given in the paper "The Crystallographic Information File (CIF):       #
# a New Standard Archive File for Crystallography" by S. R. Hall, F. H.      #
# Allen and I. D. Brown [Acta Cryst. (1991), A47, 655-685].                  #
#                                                                            #
# The current version of the core CIF dictionary is obtainable from          #
# ftp://ftp.iucr.org/pub/cif_core.dic.                                       #
#                                                                            #
# Software is freely available for graphical display of the structure(s)     #
# in this CIF. For information consult the CIF software page                 #
# http://www.iucr.org/resources/cif/software.                                #
#                                                                            #
# This file may be used for bona fide research purposes within the           #
# scientific community so long as proper attribution is given to the journal # 
# article from which it was obtained.                                        #
#                                                                            #
##############################################################################
data_global
_audit_creation_method     'WinGX routine CIF_UPDATE'
_audit_conform_dict_name     cif_core.dic
_audit_conform_dict_version     2.3
_journal_date_recd_electronic     2014-03-15
_journal_date_accepted     2014-05-07
_journal_name_full     'Acta Crystallographica, Section E'
_journal_year     2014
_journal_volume     70
_journal_issue      6
_journal_page_first     o656
_journal_page_last     o656
_journal_paper_category     QO
_journal_paper_doi     10.1107/S1600536814010332
_journal_coeditor_code     GG2137
_publ_contact_author_name     'Dr P.L. Nilantha Lakshman'
_publ_contact_author_address
;
Department of Food science and Technology
University of Ruhuna
Mapalana
Kamburupitiya (81100)
Sri Lanka
;
_publ_contact_author_email     'plakshmannilantha@ymail.com'
_publ_contact_author_fax     '+94-41-2292384'
_publ_contact_author_phone     '+94-41-2292200'
_publ_section_title
;\
2-Methoxy-4-(2-methoxyphenyl)-5,6,7,8,9,10-hexahydrocycloocta[<i>b</i>]\
pyridine-3-carbonitrile
;
loop_
    _publ_author_name
    _publ_author_footnote
    _publ_author_address
    'Vishnupriya, R.' .
;
Department of Physics
The Madura College,
Madurai 625 011
India
;
    'Suresh, J.' .
;
Department of Physics
The Madura College,
Madurai 625 011
India
;
    'Maharani, S.' .
;
Department of Organic Chemistry
School of Chemistry
Madurai Kamaraj University
Madurai 625 021
India
;
    'Kumar, R. Ranjith' .
;
Department of Organic Chemistry
School of Chemistry
Madurai Kamaraj University
Madurai 625 021
India
;
    'Lakshman, P. L. Nilantha' .
;
Department of Food Science and Technology
University of Ruhuna
Mapalana
Kamburupitiya 81100
Sri Lanka
;
_publ_section_synopsis     .
data_I
_database_code_depnum_ccdc_archive 'CCDC 1001458'
_audit_creation_method     SHELXL-97
_chemical_name_systematic
;\
2-Methoxy-4-(2-methoxyphenyl)-5,6,7,8,9,10-\
hexahydrocycloocta[<i>b</i>]pyridine-3-carbonitrile
;
_chemical_name_common     ?
_chemical_formula_moiety     'C20 H22 N2 O2'
_chemical_formula_sum     'C20 H22 N2 O2'
_chemical_formula_iupac     'C20 H22 N2 O2'
_chemical_formula_weight     322.40
_chemical_melting_point     ?
_symmetry_cell_setting     monoclinic
_symmetry_space_group_name_H-M     'P 21/n'
_symmetry_space_group_name_Hall     '-P 2yn'
loop_
    _symmetry_equiv_pos_as_xyz
    'x, y, z'
    '-x+1/2, y+1/2, -z+1/2'
    '-x, -y, -z'
    'x-1/2, -y-1/2, z-1/2'
_cell_length_a     11.1652(10)
_cell_length_b     11.4205(9)
_cell_length_c     14.8540(11)
_cell_angle_alpha     90.00
_cell_angle_beta     111.763(2)
_cell_angle_gamma     90.00
_cell_volume     1759.1(2)
_cell_formula_units_Z     4
_cell_measurement_reflns_used     2000
_cell_measurement_theta_min     2
_cell_measurement_theta_max     26
_cell_measurement_temperature     293(2)
_exptl_crystal_description     block
_exptl_crystal_colour     colourless
_exptl_crystal_size_max     0.30
_exptl_crystal_size_mid     0.29
_exptl_crystal_size_min     0.25
_exptl_crystal_density_diffrn     1.217
_exptl_crystal_density_meas     ?
_exptl_crystal_density_method     'not measured'
_exptl_crystal_F_000     688
_exptl_absorpt_coefficient_mu     0.079
_exptl_absorpt_correction_type     multi-scan
_exptl_absorpt_process_details     '(SADABS; Sheldrick, 1996)'
_exptl_absorpt_correction_T_min     0.977
_exptl_absorpt_correction_T_max     0.981
_exptl_special_details     ?
_diffrn_ambient_temperature     293(2)
_diffrn_radiation_type     MoK\a
_diffrn_radiation_wavelength     0.71073
_diffrn_radiation_source     'fine-focus sealed tube'
_diffrn_radiation_monochromator     graphite
_diffrn_measurement_device_type     'Bruker Kappa APEXII'
_diffrn_measurement_method     '\w and \f'
_diffrn_detector_area_resol_mean     0
_diffrn_reflns_number     23618
_diffrn_reflns_av_R_equivalents     0.0287
_diffrn_reflns_av_sigmaI/netI     0.0214
_diffrn_reflns_theta_min     2.32
_diffrn_reflns_theta_max     25.49
_diffrn_reflns_theta_full     25.49
_diffrn_measured_fraction_theta_max     0.999
_diffrn_measured_fraction_theta_full     0.999
_diffrn_reflns_limit_h_min     -13
_diffrn_reflns_limit_h_max     13
_diffrn_reflns_limit_k_min     -13
_diffrn_reflns_limit_k_max     13
_diffrn_reflns_limit_l_min     -17
_diffrn_reflns_limit_l_max     17
_diffrn_standards_number     0
_diffrn_standards_interval_count     0
_diffrn_standards_interval_time     0
_diffrn_standards_decay_%     0
_refine_special_details
;
Refinement of <i>F</i>^2^ against ALL reflections. The weighted <i>R</i>-factor
<i>wR</i> and goodness of fit <i>S</i> are based on <i>F</i>^2^, conventional
<i>R</i>-factors <i>R</i> are based on <i>F</i>, with <i>F</i> set to zero for
negative <i>F</i>^2^. The threshold expression of <i>F</i>^2^ >
\s(<i>F</i>^2^) is used only for calculating <i>R</i>-factors(gt) <i>etc</i>.
and is not relevant to the choice of reflections for refinement.
<i>R</i>-factors based on <i>F</i>^2^ are statistically about twice as large
as those based on <i>F</i>, and <i>R</i>- factors based on ALL data will be
even larger.
;
_reflns_number_total     3266
_reflns_number_gt     2251
_reflns_threshold_expression     I>2\s(I)
_refine_ls_structure_factor_coef     Fsqd
_refine_ls_matrix_type     full
_refine_ls_R_factor_all     0.0822
_refine_ls_R_factor_gt     0.0500
_refine_ls_wR_factor_gt     0.1173
_refine_ls_wR_factor_ref     0.1366
_refine_ls_goodness_of_fit_ref     1.049
_refine_ls_restrained_S_all     1.049
_refine_ls_number_reflns     3266
_refine_ls_number_parameters     217
_refine_ls_number_restraints     0
_refine_ls_hydrogen_treatment     constr
_refine_ls_weighting_scheme     calc
_refine_ls_weighting_details
              'w=1/[\s^2^(Fo^2^)+(0.0486P)^2^+0.8085P] where P=(Fo^2^+2Fc^2^)/3'
_atom_sites_solution_hydrogens     geom
_atom_sites_solution_primary     direct
_atom_sites_solution_secondary     difmap
_refine_ls_shift/su_max     0.000
_refine_ls_shift/su_mean     0.000
_refine_diff_density_max     0.237
_refine_diff_density_min     -0.288
_refine_ls_extinction_method     none
_refine_ls_extinction_coef     ?
loop_
    _atom_type_symbol
    _atom_type_description
    _atom_type_scat_dispersion_real
    _atom_type_scat_dispersion_imag
    _atom_type_scat_source
    'C' 'C' 0.0033 0.0016
                         'International Tables Vol C Tables 4.2.6.8 and 6.1.1.4'
    'H' 'H' 0.0000 0.0000
                         'International Tables Vol C Tables 4.2.6.8 and 6.1.1.4'
    'N' 'N' 0.0061 0.0033
                         'International Tables Vol C Tables 4.2.6.8 and 6.1.1.4'
    'O' 'O' 0.0106 0.0060
                         'International Tables Vol C Tables 4.2.6.8 and 6.1.1.4'
_computing_data_collection     'APEX2 (Bruker, 2004)'
_computing_cell_refinement     'SAINT (Bruker, 2004)'
_computing_data_reduction     'SAINT (Bruker, 2004)'
_computing_structure_solution     'SHELXS97 (Sheldrick, 2008)'
_computing_structure_refinement     'SHELXL97 (Sheldrick, 2008)'
_computing_molecular_graphics     'PLATON (Spek, 2009)'
_computing_publication_material     'SHELXL97 (Sheldrick, 2008)'
loop_
    _atom_site_type_symbol
    _atom_site_label
    _atom_site_fract_x
    _atom_site_fract_y
    _atom_site_fract_z
    _atom_site_U_iso_or_equiv
    _atom_site_adp_type
    _atom_site_calc_flag
    _atom_site_refinement_flags
    _atom_site_occupancy
    _atom_site_symmetry_multiplicity
    _atom_site_disorder_assembly
    _atom_site_disorder_group
    C C1 0.13770(18) 0.36565(16) 0.23039(14) 0.0433(5) Uani d . 1 1 . .
    C C2 0.2136(2) 0.47203(18) 0.22349(17) 0.0564(6) Uani d . 1 1 . .
    H H2A 0.2578 0.4544 0.1798 0.068 Uiso calc R 1 1 . .
    H H2B 0.2790 0.4871 0.2870 0.068 Uiso calc R 1 1 . .
    C C3 0.1343(2) 0.58356(19) 0.18823(16) 0.0601(6) Uani d . 1 1 . .
    H H3A 0.1858 0.6383 0.1679 0.072 Uiso calc R 1 1 . .
    H H3B 0.0594 0.5639 0.1313 0.072 Uiso calc R 1 1 . .
    C C4 0.0876(2) 0.64636(19) 0.25967(17) 0.0629(6) Uani d . 1 1 . .
    H H4A 0.1615 0.6598 0.3190 0.075 Uiso calc R 1 1 . .
    H H4B 0.0545 0.7224 0.2328 0.075 Uiso calc R 1 1 . .
    C C5 -0.0158(2) 0.5844(2) 0.28588(18) 0.0645(6) Uani d . 1 1 . .
    H H5A -0.0783 0.6423 0.2879 0.077 Uiso calc R 1 1 . .
    H H5B -0.0604 0.5297 0.2343 0.077 Uiso calc R 1 1 . .
    C C6 0.0304(3) 0.5184(2) 0.38079(17) 0.0655(6) Uani d . 1 1 . .
    H H6A -0.0430 0.4790 0.3873 0.079 Uiso calc R 1 1 . .
    H H6B 0.0624 0.5746 0.4332 0.079 Uiso calc R 1 1 . .
    C C7 0.1354(2) 0.42796(19) 0.39301(15) 0.0574(6) Uani d . 1 1 . .
    H H7A 0.2147 0.4683 0.3998 0.069 Uiso calc R 1 1 . .
    H H7B 0.1505 0.3844 0.4523 0.069 Uiso calc R 1 1 . .
    C C8 0.10287(18) 0.34305(16) 0.30965(13) 0.0424(4) Uani d . 1 1 . .
    C C9 0.03020(18) 0.24227(16) 0.30695(13) 0.0407(4) Uani d . 1 1 . .
    C C10 -0.00175(18) 0.16888(16) 0.22689(13) 0.0413(4) Uani d . 1 1 . .
    C C11 0.03687(18) 0.20046(16) 0.15077(13) 0.0419(5) Uani d . 1 1 . .
    C C12 -0.0716(2) 0.06187(19) 0.22081(15) 0.0559(6) Uani d . 1 1 . .
    C C13 0.0307(3) 0.1604(2) -0.00811(16) 0.0795(8) Uani d . 1 1 . .
    H H13A -0.0003 0.1013 -0.0574 0.119 Uiso calc R 1 1 . .
    H H13B 0.1223 0.1683 0.0108 0.119 Uiso calc R 1 1 . .
    H H13C -0.0102 0.2337 -0.0330 0.119 Uiso calc R 1 1 . .
    C C91 -0.0182(2) 0.21394(17) 0.38544(15) 0.0506(5) Uani d . 1 1 . .
    C C92 -0.1455(3) 0.2350(2) 0.3709(2) 0.0728(7) Uani d . 1 1 . .
    H H92 -0.2006 0.2661 0.3124 0.087 Uiso calc R 1 1 . .
    C C93 -0.1909(4) 0.2101(3) 0.4427(4) 0.1232(16) Uani d . 1 1 . .
    H H93 -0.2770 0.2239 0.4327 0.148 Uiso calc R 1 1 . .
    C C94 -0.1098(7) 0.1649(3) 0.5291(4) 0.140(2) Uani d . 1 1 . .
    H H94 -0.1412 0.1487 0.5776 0.167 Uiso calc R 1 1 . .
    C C95 0.0175(5) 0.1433(3) 0.5450(2) 0.1061(13) Uani d . 1 1 . .
    H H95 0.0724 0.1130 0.6040 0.127 Uiso calc R 1 1 . .
    C C96 0.0628(3) 0.1673(2) 0.47174(16) 0.0682(7) Uani d . 1 1 . .
    C C97 0.2778(4) 0.1043(3) 0.5663(2) 0.1477(19) Uani d . 1 1 . .
    H H97A 0.3596 0.0935 0.5599 0.222 Uiso calc R 1 1 . .
    H H97B 0.2485 0.0308 0.5818 0.222 Uiso calc R 1 1 . .
    H H97C 0.2871 0.1596 0.6171 0.222 Uiso calc R 1 1 . .
    N N1 0.10398(15) 0.29525(13) 0.15152(11) 0.0449(4) Uani d . 1 1 . .
    N N2 -0.1246(3) -0.0247(2) 0.21553(17) 0.0915(8) Uani d . 1 1 . .
    O O1 0.00127(16) 0.12727(12) 0.07402(10) 0.0586(4) Uani d . 1 1 . .
    O O2 0.1868(2) 0.14718(16) 0.47771(13) 0.0875(6) Uani d . 1 1 . .
loop_
    _atom_site_aniso_label
    _atom_site_aniso_U_11
    _atom_site_aniso_U_22
    _atom_site_aniso_U_33
    _atom_site_aniso_U_12
    _atom_site_aniso_U_13
    _atom_site_aniso_U_23
    C1 0.0415(11) 0.0372(10) 0.0509(11) -0.0009(8) 0.0167(9) 0.0006(9)
    C2 0.0571(13) 0.0514(13) 0.0674(14) -0.0139(10) 0.0309(11) -0.0060(11)
    C3 0.0770(16) 0.0461(12) 0.0592(13) -0.0144(11) 0.0276(12) 0.0010(10)
    C4 0.0774(16) 0.0416(12) 0.0674(15) -0.0042(11) 0.0244(12) -0.0003(11)
    C5 0.0678(15) 0.0527(13) 0.0741(16) 0.0009(11) 0.0275(13) -0.0095(12)
    C6 0.0912(18) 0.0495(13) 0.0666(15) -0.0145(12) 0.0418(13) -0.0169(11)
    C7 0.0752(15) 0.0499(12) 0.0419(11) -0.0153(11) 0.0155(10) -0.0025(9)
    C8 0.0453(11) 0.0368(10) 0.0417(10) -0.0017(8) 0.0121(9) 0.0003(8)
    C9 0.0440(10) 0.0351(9) 0.0429(10) 0.0029(8) 0.0159(8) 0.0036(8)
    C10 0.0470(11) 0.0329(9) 0.0451(10) 0.0001(8) 0.0182(9) 0.0026(8)
    C11 0.0489(11) 0.0338(10) 0.0431(10) 0.0033(8) 0.0172(9) -0.0002(8)
    C12 0.0764(15) 0.0459(12) 0.0517(12) -0.0099(11) 0.0309(11) -0.0051(10)
    C13 0.137(2) 0.0623(15) 0.0528(13) -0.0205(16) 0.0502(15) -0.0071(12)
    C91 0.0692(14) 0.0376(10) 0.0517(12) -0.0090(10) 0.0300(11) -0.0072(9)
    C92 0.0771(17) 0.0589(15) 0.103(2) -0.0064(13) 0.0573(16) -0.0143(14)
    C93 0.164(4) 0.089(2) 0.191(4) -0.038(2) 0.151(4) -0.050(3)
    C94 0.277(7) 0.083(2) 0.139(4) -0.083(3) 0.171(5) -0.056(2)
    C95 0.214(4) 0.0631(18) 0.0604(16) -0.058(2) 0.074(2) -0.0173(13)
    C96 0.107(2) 0.0470(13) 0.0490(13) -0.0246(13) 0.0276(14) -0.0059(11)
    C97 0.147(3) 0.098(2) 0.105(3) -0.044(2) -0.061(2) 0.048(2)
    N1 0.0512(10) 0.0376(9) 0.0501(9) 0.0003(7) 0.0237(8) 0.0013(7)
    N2 0.133(2) 0.0638(14) 0.0897(16) -0.0438(14) 0.0552(15) -0.0150(12)
    O1 0.0903(11) 0.0440(8) 0.0488(8) -0.0127(8) 0.0342(8) -0.0068(7)
    O2 0.0884(14) 0.0793(13) 0.0679(11) -0.0022(10) -0.0025(10) 0.0277(9)
_geom_special_details
;
All e.s.d.'s (except the e.s.d. in the dihedral angle between two l.s. planes)
are estimated using the full covariance matrix. The cell e.s.d.'s are taken
into account individually in the estimation of e.s.d.'s in distances, angles
and torsion angles; correlations between e.s.d.'s in cell parameters are only
used when they are defined by crystal symmetry. An approximate (isotropic)
treatment of cell e.s.d.'s is used for estimating e.s.d.'s involving l.s.
planes.
;
loop_
    _geom_bond_atom_site_label_1
    _geom_bond_atom_site_label_2
    _geom_bond_site_symmetry_2
    _geom_bond_distance
    _geom_bond_publ_flag
    C1 N1 . 1.354(2) ?
    C1 C2 . 1.506(3) ?
    C1 C8 . 1.394(3) ?
    C2 C3 . 1.529(3) ?
    C2 H2A . 0.9700 ?
    C2 H2B . 0.9700 ?
    C3 C4 . 1.524(3) ?
    C3 H3A . 0.9700 ?
    C3 H3B . 0.9700 ?
    C4 C5 . 1.523(3) ?
    C4 H4A . 0.9700 ?
    C4 H4B . 0.9700 ?
    C5 C6 . 1.511(3) ?
    C5 H5A . 0.9700 ?
    C5 H5B . 0.9700 ?
    C6 C7 . 1.522(3) ?
    C6 H6A . 0.9700 ?
    C6 H6B . 0.9700 ?
    C7 C8 . 1.507(3) ?
    C7 H7A . 0.9700 ?
    C7 H7B . 0.9700 ?
    C8 C9 . 1.400(3) ?
    C9 C10 . 1.389(3) ?
    C9 C91 . 1.491(3) ?
    C10 C11 . 1.399(3) ?
    C10 C12 . 1.434(3) ?
    C11 N1 . 1.314(2) ?
    C11 O1 . 1.349(2) ?
    C12 N2 . 1.140(3) ?
    C13 O1 . 1.427(3) ?
    C13 H13A . 0.9600 ?
    C13 H13B . 0.9600 ?
    C13 H13C . 0.9600 ?
    C91 C96 . 1.373(3) ?
    C91 C92 . 1.377(3) ?
    C92 C93 . 1.370(4) ?
    C92 H92 . 0.9300 ?
    C93 C94 . 1.368(6) ?
    C93 H93 . 0.9300 ?
    C94 C95 . 1.374(6) ?
    C94 H94 . 0.9300 ?
    C95 C96 . 1.387(4) ?
    C95 H95 . 0.9300 ?
    C96 O2 . 1.373(3) ?
    C97 O2 . 1.418(3) ?
    C97 H97A . 0.9600 ?
    C97 H97B . 0.9600 ?
    C97 H97C . 0.9600 ?
loop_
    _geom_angle_atom_site_label_1
    _geom_angle_atom_site_label_2
    _geom_angle_atom_site_label_3
    _geom_angle_site_symmetry_1
    _geom_angle_site_symmetry_3
    _geom_angle
    _geom_angle_publ_flag
    N1 C1 C8 . . 123.06(17) ?
    N1 C1 C2 . . 113.77(17) ?
    C8 C1 C2 . . 123.16(18) ?
    C1 C2 C3 . . 115.23(18) ?
    C1 C2 H2A . . 108.5 ?
    C3 C2 H2A . . 108.5 ?
    C1 C2 H2B . . 108.5 ?
    C3 C2 H2B . . 108.5 ?
    H2A C2 H2B . . 107.5 ?
    C4 C3 C2 . . 117.25(19) ?
    C4 C3 H3A . . 108.0 ?
    C2 C3 H3A . . 108.0 ?
    C4 C3 H3B . . 108.0 ?
    C2 C3 H3B . . 108.0 ?
    H3A C3 H3B . . 107.2 ?
    C5 C4 C3 . . 116.56(19) ?
    C5 C4 H4A . . 108.2 ?
    C3 C4 H4A . . 108.2 ?
    C5 C4 H4B . . 108.2 ?
    C3 C4 H4B . . 108.2 ?
    H4A C4 H4B . . 107.3 ?
    C6 C5 C4 . . 116.2(2) ?
    C6 C5 H5A . . 108.2 ?
    C4 C5 H5A . . 108.2 ?
    C6 C5 H5B . . 108.2 ?
    C4 C5 H5B . . 108.2 ?
    H5A C5 H5B . . 107.4 ?
    C5 C6 C7 . . 115.56(19) ?
    C5 C6 H6A . . 108.4 ?
    C7 C6 H6A . . 108.4 ?
    C5 C6 H6B . . 108.4 ?
    C7 C6 H6B . . 108.4 ?
    H6A C6 H6B . . 107.5 ?
    C8 C7 C6 . . 113.47(18) ?
    C8 C7 H7A . . 108.9 ?
    C6 C7 H7A . . 108.9 ?
    C8 C7 H7B . . 108.9 ?
    C6 C7 H7B . . 108.9 ?
    H7A C7 H7B . . 107.7 ?
    C1 C8 C9 . . 117.91(17) ?
    C1 C8 C7 . . 121.13(17) ?
    C9 C8 C7 . . 120.86(17) ?
    C10 C9 C8 . . 118.87(17) ?
    C10 C9 C91 . . 119.08(16) ?
    C8 C9 C91 . . 122.01(17) ?
    C9 C10 C11 . . 118.57(17) ?
    C9 C10 C12 . . 121.95(17) ?
    C11 C10 C12 . . 119.48(17) ?
    N1 C11 O1 . . 120.39(17) ?
    N1 C11 C10 . . 123.46(17) ?
    O1 C11 C10 . . 116.15(16) ?
    N2 C12 C10 . . 178.3(3) ?
    O1 C13 H13A . . 109.5 ?
    O1 C13 H13B . . 109.5 ?
    H13A C13 H13B . . 109.5 ?
    O1 C13 H13C . . 109.5 ?
    H13A C13 H13C . . 109.5 ?
    H13B C13 H13C . . 109.5 ?
    C96 C91 C92 . . 119.9(2) ?
    C96 C91 C9 . . 120.6(2) ?
    C92 C91 C9 . . 119.5(2) ?
    C93 C92 C91 . . 120.0(3) ?
    C93 C92 H92 . . 120.0 ?
    C91 C92 H92 . . 120.0 ?
    C94 C93 C92 . . 120.0(4) ?
    C94 C93 H93 . . 120.0 ?
    C92 C93 H93 . . 120.0 ?
    C93 C94 C95 . . 120.8(3) ?
    C93 C94 H94 . . 119.6 ?
    C95 C94 H94 . . 119.6 ?
    C94 C95 C96 . . 119.0(4) ?
    C94 C95 H95 . . 120.5 ?
    C96 C95 H95 . . 120.5 ?
    O2 C96 C91 . . 115.1(2) ?
    O2 C96 C95 . . 124.7(3) ?
    C91 C96 C95 . . 120.2(3) ?
    O2 C97 H97A . . 109.5 ?
    O2 C97 H97B . . 109.5 ?
    H97A C97 H97B . . 109.5 ?
    O2 C97 H97C . . 109.5 ?
    H97A C97 H97C . . 109.5 ?
    H97B C97 H97C . . 109.5 ?
    C11 N1 C1 . . 118.11(16) ?
    C11 O1 C13 . . 117.98(16) ?
    C96 O2 C97 . . 118.4(3) ?
loop_
    _geom_torsion_atom_site_label_1
    _geom_torsion_atom_site_label_2
    _geom_torsion_atom_site_label_3
    _geom_torsion_atom_site_label_4
    _geom_torsion_site_symmetry_1
    _geom_torsion_site_symmetry_2
    _geom_torsion_site_symmetry_3
    _geom_torsion_site_symmetry_4
    _geom_torsion
    _geom_torsion_publ_flag
    N1 C1 C2 C3 . . . . 96.0(2) ?
    C8 C1 C2 C3 . . . . -82.6(3) ?
    C1 C2 C3 C4 . . . . 74.9(3) ?
    C2 C3 C4 C5 . . . . -69.3(3) ?
    C3 C4 C5 C6 . . . . 99.4(2) ?
    C4 C5 C6 C7 . . . . -54.6(3) ?
    C5 C6 C7 C8 . . . . -51.8(3) ?
    N1 C1 C8 C9 . . . . 0.3(3) ?
    C2 C1 C8 C9 . . . . 178.87(18) ?
    N1 C1 C8 C7 . . . . -176.05(18) ?
    C2 C1 C8 C7 . . . . 2.5(3) ?
    C6 C7 C8 C1 . . . . 90.8(2) ?
    C6 C7 C8 C9 . . . . -85.4(2) ?
    C1 C8 C9 C10 . . . . 1.1(3) ?
    C7 C8 C9 C10 . . . . 177.50(18) ?
    C1 C8 C9 C91 . . . . -176.42(18) ?
    C7 C8 C9 C91 . . . . 0.0(3) ?
    C8 C9 C10 C11 . . . . -1.8(3) ?
    C91 C9 C10 C11 . . . . 175.77(18) ?
    C8 C9 C10 C12 . . . . 177.52(19) ?
    C91 C9 C10 C12 . . . . -4.9(3) ?
    C9 C10 C11 N1 . . . . 1.2(3) ?
    C12 C10 C11 N1 . . . . -178.16(19) ?
    C9 C10 C11 O1 . . . . -178.80(16) ?
    C12 C10 C11 O1 . . . . 1.8(3) ?
    C10 C9 C91 C96 . . . . 104.5(2) ?
    C8 C9 C91 C96 . . . . -78.0(3) ?
    C10 C9 C91 C92 . . . . -75.5(2) ?
    C8 C9 C91 C92 . . . . 102.0(2) ?
    C96 C91 C92 C93 . . . . 0.4(3) ?
    C9 C91 C92 C93 . . . . -179.6(2) ?
    C91 C92 C93 C94 . . . . 0.4(5) ?
    C92 C93 C94 C95 . . . . -0.4(5) ?
    C93 C94 C95 C96 . . . . -0.4(5) ?
    C92 C91 C96 O2 . . . . 178.5(2) ?
    C9 C91 C96 O2 . . . . -1.5(3) ?
    C92 C91 C96 C95 . . . . -1.2(3) ?
    C9 C91 C96 C95 . . . . 178.8(2) ?
    C94 C95 C96 O2 . . . . -178.5(3) ?
    C94 C95 C96 C91 . . . . 1.2(4) ?
    O1 C11 N1 C1 . . . . -179.78(17) ?
    C10 C11 N1 C1 . . . . 0.2(3) ?
    C8 C1 N1 C11 . . . . -1.0(3) ?
    C2 C1 N1 C11 . . . . -179.66(17) ?
    N1 C11 O1 C13 . . . . -4.4(3) ?
    C10 C11 O1 C13 . . . . 175.6(2) ?
    C91 C96 O2 C97 . . . . 177.0(2) ?
    C95 C96 O2 C97 . . . . -3.3(4) ?
loop_
    _geom_hbond_atom_site_label_D
    _geom_hbond_atom_site_label_H
    _geom_hbond_atom_site_label_A
    _geom_hbond_site_symmetry_A
    _geom_hbond_distance_DH
    _geom_hbond_distance_HA
    _geom_hbond_distance_DA
    _geom_hbond_angle_DHA
    C3 H3A Cg1 2_555 0.97 2.64 3.742(2) 134
