# Supplementary material for: 2-Meth­oxy-4-(2-meth­oxy­phen­yl)-5,6,7,8,9,10-hexa­hydro­cyclo­octa­[b]pyridine-3-carbo­nitrile
Source: Acta Crystallogr Sect E Struct Rep Online. 2014 May 10;70(Pt 6):o656. doi: 10.1107/S1600536814010332 (PMC4051075; doi:10.1107/S1600536814010332)
Supplement: Supplementary file 2 [file e-70-0o656-Isup2.hkl]

#
# h,k,l, Fc-squared, Fo-squared, sigma(Fo-squared) and status flag
#
data_I
_shelx_title ' LPM2OME in P2(1)/n'
_shelx_refln_list_code          4
_shelx_F_calc_maximum      151.75
_exptl_crystal_F_000       688.00
_reflns_d_resolution_high  0.8257
 
loop_
 _symmetry_equiv_pos_as_xyz
 'x, y, z'
 '-x+1/2, y+1/2, -z+1/2'
 '-x, -y, -z'
 'x-1/2, -y-1/2, z-1/2'
 
_cell_length_a    11.1652
_cell_length_b    11.4205
_cell_length_c    14.8540
_cell_angle_alpha  90.000
_cell_angle_beta  111.763
_cell_angle_gamma  90.000
 
_shelx_F_squared_multiplier     1.000
 
loop_
 _refln_index_h
 _refln_index_k
 _refln_index_l
 _refln_F_squared_calc
 _refln_F_squared_meas
 _refln_F_squared_sigma
 _refln_observed_status
   2   0   0    19429.13    17876.03    128.67 o
   4   0   0      178.77      165.25      2.84 o
   6   0   0      662.10      680.00      9.60 o
   8   0   0      315.73      327.79      6.33 o
  10   0   0       39.78       46.25      6.32 o
  12   0   0        7.51       -2.84      5.69 o
   1   1   0      108.66      136.76      2.45 o
   2   1   0      928.63      984.61      5.75 o
   3   1   0     2353.25     2237.30     12.85 o
   4   1   0     1100.22     1079.23      6.92 o
   5   1   0      217.46      221.35      2.98 o
   6   1   0       46.36       52.78      1.78 o
   7   1   0        0.10        0.86      1.03 o
   8   1   0        8.87        8.73      1.40 o
   9   1   0       37.36       45.11      2.53 o
  10   1   0       44.08       35.46      2.91 o
  11   1   0       24.05       11.43      4.73 o
  12   1   0       19.05       17.41      4.64 o
   0   2   0     3819.93     3636.42     38.00 o
   1   2   0       86.09       77.58      1.06 o
   2   2   0     2465.06     2524.99     12.72 o
   3   2   0      197.78      240.68      2.29 o
   4   2   0       51.63       53.01      1.28 o
   5   2   0      501.07      492.75      4.31 o
   6   2   0      132.46      136.67      3.00 o
   7   2   0      265.88      267.59      3.66 o
   8   2   0        7.64        6.21      1.52 o
   9   2   0       18.46       16.29      2.01 o
  10   2   0        4.03        1.89      1.89 o
  11   2   0        4.31        4.71      2.81 o
  12   2   0        0.40       -1.78      3.55 o
   1   3   0     8341.08     8064.52     33.86 o
   2   3   0      179.78      179.27      1.81 o
   3   3   0     4993.78     5040.99     24.87 o
   4   3   0     1043.60     1108.18      7.14 o
   5   3   0     5339.20     5428.70     29.31 o
   6   3   0       48.98       60.36      2.06 o
   7   3   0       46.43       40.44      1.96 o
   8   3   0       20.57       15.65      1.68 o
   9   3   0        4.20       -0.83      1.66 o
  10   3   0        4.90        2.84      2.46 o
  11   3   0        0.09       -1.25      2.51 o
  12   3   0        4.51        3.95      4.14 o
   0   4   0     2740.90     2747.60     16.92 o
   1   4   0       93.05       97.83      1.33 o
   2   4   0      483.48      484.10      3.48 o
   3   4   0       77.06       97.67      1.61 o
   4   4   0       38.68       37.62      1.34 o
   5   4   0      669.15      687.79      5.98 o
   6   4   0       13.81       15.88      1.41 o
   7   4   0      260.23      250.43      4.46 o
   8   4   0       37.51       32.91      2.16 o
   9   4   0        0.08        0.37      2.06 o
  10   4   0       21.66       18.21      3.72 o
  11   4   0        6.63        5.69      2.96 o
  12   4   0       17.42       20.58      4.60 o
   1   5   0     1358.20     1397.25      7.39 o
   2   5   0      610.02      597.62      4.16 o
   3   5   0       98.46       78.47      1.56 o
   4   5   0        1.83       -0.42      0.84 o
   5   5   0      164.55      167.35      3.13 o
   6   5   0        2.00        3.09      1.22 o
   7   5   0      306.77      334.60      4.94 o
   8   5   0       18.17       15.59      2.12 o
   9   5   0        3.83        6.38      2.58 o
  10   5   0       11.57       13.07      3.18 o
  11   5   0       22.75       32.12      3.81 o
   0   6   0     1192.85     1214.11     10.43 o
   1   6   0     1034.05     1041.63      7.06 o
   2   6   0      209.38      215.39      2.95 o
   3   6   0       52.18       49.35      1.79 o
   4   6   0        6.60        9.26      1.21 o
   5   6   0       18.93       16.26      1.51 o
   6   6   0        9.64        4.82      1.36 o
   7   6   0       21.44       23.03      1.98 o
   8   6   0        3.38        8.06      2.30 o
   9   6   0       67.51       62.73      4.28 o
  10   6   0       48.25       39.44      3.97 o
  11   6   0        0.56       -1.47      2.94 o
   1   7   0       73.10       75.20      1.98 o
   2   7   0      245.45      221.63      3.39 o
   3   7   0        1.08       -0.49      0.97 o
   4   7   0       33.79       25.28      1.70 o
   5   7   0       49.51       53.24      2.34 o
   6   7   0       21.64       17.82      1.79 o
   7   7   0       65.45       68.20      3.30 o
   8   7   0       87.21      102.59      5.23 o
   9   7   0       14.61       12.39      3.04 o
  10   7   0        0.62        1.10      2.55 o
   0   8   0       12.91       15.02      2.24 o
   1   8   0       37.17       33.76      1.77 o
   2   8   0       19.40       14.99      1.51 o
   3   8   0      121.65      122.56      3.02 o
   4   8   0       36.87       34.47      2.00 o
   5   8   0        0.02       -0.65      1.29 o
   6   8   0       34.53       29.11      2.40 o
   7   8   0       16.19       15.99      3.04 o
   8   8   0        0.03       -1.11      2.22 o
   9   8   0        0.55       -1.26      2.51 o
  10   8   0        3.26       -0.37      2.88 o
   1   9   0       20.51       21.58      1.94 o
   2   9   0       85.19       86.75      3.12 o
   3   9   0       14.45       10.68      1.83 o
   4   9   0      127.14      117.95      3.39 o
   5   9   0        0.84       -0.81      1.63 o
   6   9   0        0.81        1.83      1.94 o
   7   9   0       18.46       16.36      3.01 o
   8   9   0        2.81        1.96      2.66 o
   9   9   0        0.20       -1.06      2.13 o
   0  10   0      179.78      185.21      6.67 o
   1  10   0        6.16        4.54      1.69 o
   2  10   0       26.40       19.63      2.28 o
   3  10   0       44.06       37.93      2.75 o
   4  10   0       11.41        6.38      2.05 o
   5  10   0       11.40        7.00      2.05 o
   6  10   0       15.73       15.52      3.20 o
   7  10   0        0.47       -1.22      2.45 o
   8  10   0        0.33       -1.83      3.65 o
   1  11   0       60.20       61.24      3.16 o
   2  11   0       22.63       22.51      2.58 o
   3  11   0       24.06       22.08      2.55 o
   4  11   0        0.00       -1.01      2.01 o
   5  11   0       30.32       27.38      3.31 o
   6  11   0       10.86       12.04      2.86 o
   7  11   0        1.27       -1.26      2.53 o
   0  12   0        9.51       11.68      3.09 o
   1  12   0        9.25        8.41      2.57 o
   2  12   0        7.82        7.63      2.29 o
   3  12   0       47.47       46.54      3.92 o
   4  12   0        3.13       -1.21      2.42 o
   5  12   0        0.21       -1.30      2.60 o
   6  12   0        6.02        7.73      3.12 o
   1  13   0        4.85        6.52      2.96 o
   2  13   0        3.32       -0.80      2.80 o
   3  13   0        0.67        0.77      3.00 o
   4  13   0        4.79        1.87      2.87 o
 -11   0   1       55.66       62.71      5.38 o
  -9   0   1      116.72       93.69      5.54 o
  -7   0   1       46.00       55.10      2.90 o
  -5   0   1       39.25       41.12      1.87 o
  -3   0   1     7114.83     6984.54     55.22 o
   1   0   1    12664.16    11387.92    295.92 o
   3   0   1       19.24       20.30      1.02 o
   5   0   1        1.47        6.37      1.08 o
   7   0   1       65.74       56.84      3.16 o
   9   0   1        4.02        0.35      2.50 o
  11   0   1       38.13       33.69      7.88 o
 -12   1   1        5.42        5.14      4.86 o
 -11   1   1        8.45        5.02      2.61 o
 -10   1   1       13.33       13.98      2.38 o
  -9   1   1        4.19        2.91      1.63 o
  -8   1   1      202.52      200.36      3.99 o
  -7   1   1      200.63      183.73      3.17 o
  -6   1   1      673.32      667.04      6.06 o
  -5   1   1      274.12      267.68      2.96 o
  -4   1   1       49.33       47.94      1.58 o
  -3   1   1      190.21      189.12      2.01 o
  -2   1   1     1784.68     1806.16      9.87 o
  -1   1   1     7365.51     6990.44     47.65 o
   0   1   1       70.87       61.08      1.01 o
   1   1   1     8462.96     7806.28     39.81 o
   2   1   1    23028.31    21164.23    129.64 o
   3   1   1      585.41      578.08      3.95 o
   4   1   1      183.53      159.98      1.96 o
   5   1   1      101.81       95.37      1.75 o
   6   1   1       74.29       77.83      1.96 o
   7   1   1       95.66      109.09      2.46 o
   8   1   1        1.28       -0.58      1.16 o
   9   1   1      114.61      129.52      4.15 o
  10   1   1        5.28        4.76      2.65 o
  11   1   1        0.01       -1.46      2.92 o
  12   1   1        2.80       -0.10      3.94 o
 -12   2   1       15.70       10.38      4.19 o
 -11   2   1        3.35        5.07      2.62 o
 -10   2   1        9.77        5.98      2.09 o
  -9   2   1        1.44       -0.80      1.60 o
  -8   2   1       62.12       63.80      2.70 o
  -7   2   1        7.06        9.39      1.46 o
  -6   2   1      589.38      594.35      5.72 o
  -5   2   1       18.81       13.60      1.06 o
  -4   2   1     1897.62     1923.27     10.97 o
  -3   2   1     8728.26     8620.69     42.43 o
  -2   2   1     2597.64     2779.42     13.92 o
  -1   2   1      346.54      300.27      1.98 o
   0   2   1     1708.13     1516.44      6.69 o
   1   2   1       22.65       37.34      0.74 o
   2   2   1     7729.62     7310.08     36.07 o
   3   2   1      836.35      832.36      5.23 o
   4   2   1     1488.88     1516.57      8.89 o
   5   2   1      411.06      413.13      3.83 o
   6   2   1       63.49       62.62      1.86 o
   7   2   1        6.83        7.20      1.12 o
   8   2   1        0.56       -0.58      1.16 o
   9   2   1        2.58       -0.84      1.67 o
  10   2   1       44.83       55.50      3.98 o
  11   2   1        4.28       -1.63      3.25 o
  12   2   1       10.40        6.07      6.49 o
 -12   3   1        2.66        8.09      3.92 o
 -11   3   1        0.31       -1.24      2.49 o
 -10   3   1        2.65        0.92      1.76 o
  -9   3   1        0.06       -0.63      1.27 o
  -8   3   1      136.13      135.21      3.37 o
  -7   3   1      108.15      116.98      3.45 o
  -6   3   1      547.19      574.03      5.49 o
  -5   3   1      261.20      290.91      3.36 o
  -4   3   1       85.30       87.00      1.69 o
  -3   3   1      242.76      244.28      2.39 o
  -2   3   1        3.64        1.29      0.48 o
  -1   3   1       47.64       43.36      0.85 o
   0   3   1     5700.16     5730.42     23.69 o
   1   3   1    14386.24    14204.18     60.22 o
   2   3   1     1241.06     1190.47      6.55 o
   3   3   1      648.98      668.69      4.53 o
   4   3   1      460.85      486.10      3.95 o
   5   3   1       28.22       31.81      1.41 o
   6   3   1      338.33      372.43      4.15 o
   7   3   1       75.65       75.48      2.33 o
   8   3   1        0.71       -0.70      1.39 o
   9   3   1        7.60        6.30      1.84 o
  10   3   1        0.32       -1.07      2.15 o
  11   3   1        1.26       -1.73      3.45 o
 -12   4   1        1.88        2.27      3.54 o
 -11   4   1       33.85       37.21      3.99 o
 -10   4   1        4.42        0.94      2.35 o
  -9   4   1        7.90        3.32      1.76 o
  -8   4   1       15.19       15.53      1.76 o
  -7   4   1        2.68        3.26      1.20 o
  -6   4   1       12.21       15.29      1.41 o
  -5   4   1      215.56      196.71      3.27 o
  -4   4   1      232.73      289.21      3.00 o
  -3   4   1     2865.60     2968.84     15.18 o
  -2   4   1        0.70       -0.26      0.51 o
  -1   4   1     1789.67     1688.67      8.09 o
   0   4   1      204.39      206.30      1.79 o
   1   4   1      196.33      214.24      2.09 o
   2   4   1      253.05      268.16      2.39 o
   3   4   1        5.95        1.93      0.64 o
   4   4   1      976.26      915.88      6.38 o
   5   4   1     2059.95     1969.95     12.86 o
   6   4   1      271.01      285.06      4.37 o
   7   4   1      417.24      420.92      5.31 o
   8   4   1       16.90       20.60      1.96 o
   9   4   1        4.48        5.07      2.37 o
  10   4   1        0.03        1.51      2.64 o
  11   4   1        2.97        7.64      3.28 o
 -11   5   1        8.05        7.67      2.81 o
 -10   5   1       19.92       17.18      3.27 o
  -9   5   1        6.54        3.10      1.86 o
  -8   5   1        2.31       -0.41      1.58 o
  -7   5   1      374.15      382.17      5.28 o
  -6   5   1       82.76       89.42      2.66 o
  -5   5   1        8.91        6.47      1.21 o
  -4   5   1       90.56       96.36      2.24 o
  -3   5   1        7.69        1.74      0.68 o
  -2   5   1      212.36      196.35      2.16 o
  -1   5   1      461.14      485.27      3.39 o
   0   5   1      443.88      446.98      3.10 o
   1   5   1      201.82      196.01      2.05 o
   2   5   1        3.95        2.59      0.63 o
   3   5   1      113.38       83.92      1.62 o
   4   5   1        2.03       -0.41      0.82 o
   5   5   1        2.10        2.65      1.05 o
   6   5   1        2.25        1.87      1.23 o
   7   5   1      136.44      159.20      3.83 o
   8   5   1       72.20       79.61      3.32 o
   9   5   1       79.77       79.16      4.64 o
  10   5   1        2.36        3.96      2.63 o
  11   5   1        4.45        3.03      4.63 o
 -11   6   1        1.00        2.34      2.94 o
 -10   6   1       66.73       65.26      4.55 o
  -9   6   1       30.43       24.45      3.25 o
  -8   6   1       52.15       47.19      2.91 o
  -7   6   1       32.51       32.69      2.11 o
  -6   6   1       41.39       46.10      2.21 o
  -5   6   1      140.95      136.32      2.94 o
  -4   6   1      351.34      322.88      4.26 o
  -3   6   1      232.75      228.63      3.25 o
  -2   6   1       55.74       84.11      1.97 o
  -1   6   1       40.35       39.02      1.35 o
   0   6   1       28.57       38.67      1.28 o
   1   6   1      449.23      454.84      4.08 o
   2   6   1      641.73      641.72      5.75 o
   3   6   1        1.57       -0.45      0.91 o
   4   6   1        0.01       -0.41      0.82 o
   5   6   1       41.42       37.37      1.90 o
   6   6   1      133.51      130.25      3.19 o
   7   6   1      108.53      107.22      3.40 o
   8   6   1       18.04       16.03      2.90 o
   9   6   1       43.43       57.21      4.50 o
  10   6   1       34.23       39.56      4.05 o
  11   6   1        5.03        8.74      5.37 o
 -11   7   1        0.58       -1.52      3.04 o
 -10   7   1        0.06        0.88      2.78 o
  -9   7   1        8.23        2.84      2.66 o
  -8   7   1        4.32        2.98      2.01 o
  -7   7   1       36.06       42.67      2.59 o
  -6   7   1        2.28       -0.64      1.27 o
  -5   7   1        0.91       -0.58      1.17 o
  -4   7   1        5.82        4.36      1.16 o
  -3   7   1        2.35        0.39      1.07 o
  -2   7   1       90.22      100.13      2.28 o
  -1   7   1       26.25       19.80      1.19 o
   0   7   1       78.25       71.90      2.03 o
   1   7   1      106.33      120.35      2.55 o
   2   7   1      119.39      114.09      2.68 o
   3   7   1       46.26       45.79      1.92 o
   4   7   1       50.18       46.57      2.03 o
   5   7   1       20.25        6.07      1.43 o
   6   7   1       60.20       52.67      2.41 o
   7   7   1        4.33        4.48      2.40 o
   8   7   1       59.41       54.32      4.14 o
   9   7   1       56.87       53.01      4.23 o
  10   7   1       26.78       23.17      3.61 o
 -10   8   1        7.32        9.97      3.22 o
  -9   8   1        1.43        0.82      2.39 o
  -8   8   1        2.74       -1.27      2.54 o
  -7   8   1       65.86       65.75      3.34 o
  -6   8   1       41.79       34.25      2.40 o
  -5   8   1      100.18      101.64      3.13 o
  -4   8   1       21.32       23.43      1.80 o
  -3   8   1       20.06       13.81      1.46 o
  -2   8   1      106.49      102.83      2.95 o
  -1   8   1        5.43        4.55      1.19 o
   0   8   1      408.50      438.09      5.41 o
   1   8   1        1.02        0.75      1.06 o
   2   8   1       43.81       49.18      2.12 o
   3   8   1       11.32        7.47      1.38 o
   4   8   1       72.94       68.36      3.34 o
   5   8   1       19.69       12.30      1.69 o
   6   8   1      112.82      106.85      4.57 o
   7   8   1        0.01        3.61      2.50 o
   8   8   1       71.86       68.90      4.55 o
   9   8   1        6.37        6.91      3.10 o
  -9   9   1        0.40       -0.87      2.75 o
  -8   9   1       37.19       32.49      3.72 o
  -7   9   1       43.40       35.75      3.56 o
  -6   9   1        8.92        7.43      2.05 o
  -5   9   1      143.96      127.15      4.10 o
  -4   9   1       75.54       67.10      3.08 o
  -3   9   1       16.76       18.39      1.98 o
  -2   9   1       30.21       27.76      2.17 o
  -1   9   1        0.69        2.30      1.18 o
   0   9   1       10.65       10.20      1.68 o
   1   9   1       15.14       15.35      1.56 o
   2   9   1        0.77        0.92      1.35 o
   3   9   1       14.65        9.02      1.70 o
   4   9   1       19.51       14.28      1.90 o
   5   9   1       20.90       24.72      2.48 o
   6   9   1        1.48        0.70      2.31 o
   7   9   1        7.97       11.83      2.73 o
   8   9   1        0.85       -1.14      2.28 o
   9   9   1        6.56        4.19      2.90 o
  -8  10   1        2.96        1.57      2.77 o
  -7  10   1        0.87       -1.10      2.20 o
  -6  10   1        5.23        3.04      2.32 o
  -5  10   1        9.66        9.54      2.10 o
  -4  10   1        4.15       -0.41      2.02 o
  -3  10   1       12.49       13.99      2.19 o
  -2  10   1       56.98       52.40      2.92 o
  -1  10   1       20.22       15.60      1.93 o
   0  10   1       73.22       74.49      3.22 o
   1  10   1      106.56      102.42      3.74 o
   2  10   1        1.89       -0.83      1.65 o
   3  10   1       33.98       33.08      2.68 o
   4  10   1       10.06        9.49      2.04 o
   5  10   1       18.61       10.78      2.97 o
   6  10   1        3.92        3.09      2.45 o
   7  10   1        8.65        5.17      2.76 o
   8  10   1        7.83        7.96      3.08 o
  -7  11   1       23.43       21.12      3.61 o
  -6  11   1        5.97       10.05      4.04 o
  -5  11   1        2.20        3.54      2.50 o
  -4  11   1       23.89       25.26      3.04 o
  -3  11   1       70.01       65.08      3.47 o
  -2  11   1       40.19       44.43      3.04 o
  -1  11   1       86.62       84.37      3.81 o
   0  11   1       12.92        9.35      2.07 o
   1  11   1       20.56       13.60      2.18 o
   2  11   1       41.89       40.48      2.93 o
   3  11   1       38.50       32.14      3.11 o
   4  11   1        3.26        5.96      2.67 o
   5  11   1       18.14       12.75      3.10 o
   6  11   1        2.40        1.98      2.44 o
   7  11   1        0.15        2.44      2.75 o
  -6  12   1        1.06        2.12      2.94 o
  -5  12   1       13.62        9.29      3.26 o
  -4  12   1        6.43        9.19      2.81 o
  -3  12   1        2.19       -0.78      2.06 o
  -2  12   1        8.55        8.20      2.26 o
  -1  12   1       57.57       53.94      3.70 o
   0  12   1       24.23       23.73      2.81 o
   1  12   1       44.54       48.40      3.18 o
   2  12   1        0.38       -1.11      2.22 o
   3  12   1        9.66       10.22      3.02 o
   4  12   1        2.39       -1.27      2.54 o
   5  12   1        4.72       -1.45      2.92 o
  -4  13   1       14.01        9.18      3.30 o
  -3  13   1       12.20       12.12      3.11 o
  -2  13   1       61.50       67.39      4.70 o
  -1  13   1       20.78       27.17      2.99 o
   0  13   1        6.26        5.61      2.65 o
   1  13   1       35.42       37.65      4.63 o
   2  13   1        8.33        7.99      3.20 o
   3  13   1        0.16       -1.70      3.41 o
 -12   0   2        2.50        2.19      6.34 o
 -10   0   2        0.43        0.16      2.66 o
  -8   0   2      110.56      127.46      4.75 o
  -6   0   2      300.85      246.79      4.90 o
  -4   0   2     1154.22     1122.18     10.27 o
  -2   0   2      547.78      467.27      7.77 o
   2   0   2      772.55      812.08      7.32 o
   4   0   2      732.59      780.53      7.44 o
   6   0   2      156.86      145.32      3.50 o
   8   0   2      240.04      226.63      5.20 o
  10   0   2       27.56       46.82      7.88 o
 -13   1   2        0.20       -2.40      4.80 o
 -12   1   2        9.35        3.16      3.79 o
 -11   1   2        0.16       -1.02      2.04 o
 -10   1   2      157.29      148.09      4.96 o
  -9   1   2       83.55       79.90      3.67 o
  -8   1   2       20.23       21.03      1.79 o
  -7   1   2       49.51       39.83      1.97 o
  -6   1   2      460.16      508.55      5.58 o
  -5   1   2      625.47      588.14      4.85 o
  -4   1   2      198.77      224.87      2.50 o
  -3   1   2       46.08       54.23      1.39 o
  -2   1   2     1352.18     1348.77      7.46 o
  -1   1   2     5854.50     5448.04     25.79 o
   0   1   2       41.52       32.89      0.46 o
   1   1   2     3204.69     3001.25     19.60 o
   2   1   2      496.83      421.95      3.04 o
   3   1   2        0.26        1.65      0.39 o
   4   1   2      157.56      197.63      2.16 o
   5   1   2       19.05       17.61      0.98 o
   6   1   2        0.59       -0.38      0.75 o
   7   1   2        0.63       -0.46      0.92 o
   8   1   2        1.77        2.67      1.25 o
   9   1   2        0.27       -0.82      1.65 o
  10   1   2       25.40       28.28      4.56 o
  11   1   2        1.75       -1.71      3.42 o
 -12   2   2        0.03       -1.37      2.74 o
 -11   2   2        6.42        8.23      2.24 o
 -10   2   2       10.31        6.32      2.27 o
  -9   2   2        0.19       -0.82      1.64 o
  -8   2   2        0.95       -0.33      1.32 o
  -7   2   2        1.52       -0.43      1.16 o
  -6   2   2       10.40       11.09      1.31 o
  -5   2   2      459.28      424.61      4.05 o
  -4   2   2        4.47        6.84      0.76 o
  -3   2   2      103.67      113.17      1.57 o
  -2   2   2      966.29      904.10      4.96 o
  -1   2   2       64.72       51.91      0.78 o
   0   2   2     3358.25     3203.95     15.13 o
   1   2   2     4534.50     4430.80     19.83 o
   2   2   2     3942.78     3841.62     18.70 o
   3   2   2      340.71      358.32      3.12 o
   4   2   2       63.04       74.62      1.47 o
   5   2   2       67.92       57.67      1.46 o
   6   2   2        3.99        3.40      0.91 o
   7   2   2      162.35      166.57      2.91 o
   8   2   2       51.68       49.94      2.09 o
   9   2   2        0.35       -0.96      1.91 o
  10   2   2        6.75       13.50      3.93 o
  11   2   2        1.42       -1.66      3.32 o
 -12   3   2        0.03       -1.43      3.03 o
 -11   3   2        1.35       -0.96      2.66 o
 -10   3   2        5.94        7.58      2.63 o
  -9   3   2        0.00       -0.73      1.46 o
  -8   3   2        6.17        5.57      1.43 o
  -7   3   2        9.95       10.04      1.48 o
  -6   3   2      117.62      134.18      2.75 o
  -5   3   2      364.20      389.89      3.96 o
  -4   3   2     1304.95     1316.66      8.27 o
  -3   3   2     1189.73     1195.43      6.90 o
  -2   3   2        0.22        0.54      0.41 o
  -1   3   2    13697.42    13438.17     57.90 o
   0   3   2     1935.42     1913.97      9.11 o
   1   3   2     8180.96     8025.09     35.62 o
   2   3   2     1354.45     1342.05      7.54 o
   3   3   2      333.72      326.50      2.88 o
   4   3   2     2310.86     2271.78     14.57 o
   5   3   2      419.40      374.09      3.63 o
   6   3   2      152.02      160.64      2.63 o
   7   3   2        6.13        5.17      1.14 o
   8   3   2        8.42        3.81      1.50 o
   9   3   2        9.18       10.09      2.73 o
  10   3   2        2.17       -1.20      2.64 o
  11   3   2        0.00        3.09      4.03 o
 -12   4   2        5.97        4.16      3.12 o
 -11   4   2        0.05       -1.15      2.62 o
 -10   4   2        2.07        1.07      1.95 o
  -9   4   2        4.92        3.95      1.73 o
  -8   4   2        0.59       -0.62      1.25 o
  -7   4   2       10.48       12.40      1.47 o
  -6   4   2      101.43      122.52      2.89 o
  -5   4   2     1048.57     1084.49      9.15 o
  -4   4   2     1440.24     1508.11      9.15 o
  -3   4   2      259.31      288.25      2.75 o
  -2   4   2      324.91      330.53      2.67 o
  -1   4   2       99.26      112.00      1.41 o
   0   4   2     2522.04     2473.90     11.50 o
   1   4   2      224.69      289.20      2.34 o
   2   4   2      451.52      448.20      3.41 o
   3   4   2     1167.57     1160.94      7.10 o
   4   4   2      140.43      132.83      2.06 o
   5   4   2        6.89        4.90      1.00 o
   6   4   2        7.49       14.60      1.43 o
   7   4   2       76.70       70.57      2.43 o
   8   4   2      152.42      160.43      4.24 o
   9   4   2        0.37       -0.17      2.30 o
  10   4   2        2.84        2.29      2.99 o
  11   4   2        0.28       -0.66      3.63 o
 -12   5   2       14.93       20.61      4.59 o
 -11   5   2        3.71        6.36      2.90 o
 -10   5   2       25.96       32.56      2.88 o
  -9   5   2       19.65       19.21      2.67 o
  -8   5   2       74.07       81.91      3.03 o
  -7   5   2        9.20       10.63      1.56 o
  -6   5   2       70.46       71.75      2.51 o
  -5   5   2        7.10        7.72      1.37 o
  -4   5   2        0.05       -0.38      0.76 o
  -3   5   2      312.77      333.16      3.42 o
  -2   5   2        5.01       18.54      0.85 o
  -1   5   2      281.16      306.17      2.56 o
   0   5   2     1452.56     1525.40      7.93 o
   1   5   2       93.20       93.86      1.43 o
   2   5   2      480.58      475.33      3.64 o
   3   5   2      319.22      313.60      3.04 o
   4   5   2       10.88        4.38      0.89 o
   5   5   2      123.77      134.71      2.71 o
   6   5   2      924.97      926.57      9.05 o
   7   5   2      548.67      545.31      6.30 o
   8   5   2       55.67       44.50      3.57 o
   9   5   2       40.17       35.34      3.51 o
  10   5   2        6.55        6.55      3.11 o
  11   5   2        0.07       -0.25      3.64 o
 -11   6   2        8.79        2.25      2.71 o
 -10   6   2       28.91       29.52      4.79 o
  -9   6   2        2.80        1.28      1.87 o
  -8   6   2       42.83       36.37      2.56 o
  -7   6   2        2.63        4.79      1.53 o
  -6   6   2       58.62       62.50      2.46 o
  -5   6   2      241.86      257.16      3.90 o
  -4   6   2       33.60       42.24      1.83 o
  -3   6   2       57.72       56.30      1.81 o
  -2   6   2       34.88       30.77      1.31 o
  -1   6   2      287.47      303.90      3.24 o
   0   6   2      382.66      366.45      3.60 o
   1   6   2     1821.51     1843.46     11.19 o
   2   6   2      910.34      881.48      6.99 o
   3   6   2      161.93      153.35      2.75 o
   4   6   2      116.93      106.66      2.44 o
   5   6   2       19.23       22.18      1.58 o
   6   6   2        0.28        1.72      1.31 o
   7   6   2       87.02       83.94      4.29 o
   8   6   2       20.68       10.77      2.90 o
   9   6   2      129.28      141.95      9.15 o
  10   6   2       18.35       13.22      3.32 o
 -11   7   2        0.35        3.79      2.98 o
 -10   7   2        2.85       -0.89      2.91 o
  -9   7   2       37.81       44.52      4.06 o
  -8   7   2       47.83       33.41      2.74 o
  -7   7   2      307.44      320.85      5.72 o
  -6   7   2       36.93       30.36      2.14 o
  -5   7   2        1.35       -0.43      1.04 o
  -4   7   2       73.96       53.48      2.30 o
  -3   7   2       43.07       38.30      1.75 o
  -2   7   2      123.73      124.83      2.39 o
  -1   7   2      566.25      592.22      5.32 o
   0   7   2      120.01      139.75      2.73 o
   1   7   2     1134.28     1130.59      8.76 o
   2   7   2        8.81       14.28      1.57 o
   3   7   2       57.75       57.06      2.09 o
   4   7   2       41.66       40.17      1.98 o
   5   7   2       64.68       56.52      2.38 o
   6   7   2      131.88      138.64      5.09 o
   7   7   2        1.48        2.47      2.34 o
   8   7   2       26.76       30.29      3.38 o
   9   7   2        7.09       14.25      3.94 o
  10   7   2        5.01        4.25      3.47 o
 -10   8   2        1.02       -1.71      3.42 o
  -9   8   2       16.98       11.62      2.98 o
  -8   8   2        3.49        3.18      2.04 o
  -7   8   2       16.29       13.81      2.30 o
  -6   8   2       67.90       58.76      3.57 o
  -5   8   2        0.34       -0.68      1.48 o
  -4   8   2       41.92       45.09      2.48 o
  -3   8   2       54.68       46.65      2.21 o
  -2   8   2       89.56       87.93      2.95 o
  -1   8   2       11.52        8.26      1.38 o
   0   8   2       13.38       16.49      1.59 o
   1   8   2      401.30      431.29      5.04 o
   2   8   2      101.07      100.74      2.62 o
   3   8   2        6.07        6.19      1.31 o
   4   8   2      252.49      257.65      4.22 o
   5   8   2        3.09        1.03      1.57 o
   6   8   2       29.11       28.39      3.00 o
   7   8   2       27.21       20.32      2.74 o
   8   8   2        5.26        2.86      2.39 o
   9   8   2       31.22       31.04      3.50 o
  -9   9   2       26.70       31.17      3.80 o
  -8   9   2       11.84        6.55      3.01 o
  -7   9   2      125.05      106.74      4.54 o
  -6   9   2        0.00       -0.89      1.78 o
  -5   9   2      145.37      131.05      4.14 o
  -4   9   2       16.64       22.15      2.26 o
  -3   9   2       19.82       18.94      2.05 o
  -2   9   2       30.18       26.73      2.20 o
  -1   9   2        0.03        0.64      1.40 o
   0   9   2        0.02        1.77      1.37 o
   1   9   2       33.57       35.38      2.15 o
   2   9   2       14.65        9.80      1.60 o
   3   9   2       29.59       25.99      1.93 o
   4   9   2       23.75       16.44      2.96 o
   5   9   2       17.46       21.63      2.81 o
   6   9   2      105.30      109.18      5.12 o
   7   9   2        9.68       11.91      2.96 o
   8   9   2        2.99        0.44      2.56 o
  -9  10   2       11.16       17.49      4.04 o
  -8  10   2        0.01       -1.15      2.30 o
  -7  10   2        5.36        1.89      2.37 o
  -6  10   2        4.68        5.40      2.10 o
  -5  10   2      101.28       90.27      3.83 o
  -4  10   2       65.19       56.02      3.08 o
  -3  10   2      242.94      240.89      5.28 o
  -2  10   2      117.91      108.83      3.96 o
  -1  10   2      189.77      197.12      4.59 o
   0  10   2       11.67       11.88      2.59 o
   1  10   2       48.33       47.56      2.57 o
   2  10   2      126.95      136.23      4.30 o
   3  10   2        3.00       -0.69      1.72 o
   4  10   2      142.28      165.62      5.84 o
   5  10   2       15.11       13.74      2.82 o
   6  10   2       21.71       27.61      3.37 o
   7  10   2       23.46       28.06      3.64 o
   8  10   2        1.53       -1.27      2.55 o
  -8  11   2        0.06       -1.67      3.35 o
  -7  11   2        0.01       -1.21      2.43 o
  -6  11   2        0.02        1.59      2.81 o
  -5  11   2        0.95       -0.98      1.96 o
  -4  11   2       19.98       14.55      2.44 o
  -3  11   2        0.40        4.56      2.00 o
  -2  11   2      195.63      210.65      5.63 o
  -1  11   2       27.44       32.02      2.69 o
   0  11   2      230.05      251.57      5.21 o
   1  11   2        8.44        9.99      2.07 o
   2  11   2       28.06       27.58      2.60 o
   3  11   2       13.67       12.64      3.24 o
   4  11   2        3.97       -1.35      2.71 o
   5  11   2       11.87       14.83      2.92 o
   6  11   2        8.07        4.14      2.66 o
  -6  12   2       83.76       86.82      5.71 o
  -5  12   2        3.49        2.92      2.81 o
  -4  12   2      153.94      128.73      4.86 o
  -3  12   2       20.33       32.04      3.34 o
  -2  12   2      170.95      190.60      5.82 o
  -1  12   2        0.03        3.23      2.15 o
   0  12   2        4.44        5.96      2.09 o
   1  12   2       19.24       20.21      2.87 o
   2  12   2        7.39        4.37      2.78 o
   3  12   2        5.21        5.38      2.88 o
   4  12   2        0.12       -1.20      2.39 o
   5  12   2       26.55       38.14      4.06 o
  -4  13   2       22.21       19.21      3.59 o
  -3  13   2        0.30       -0.40      2.49 o
  -2  13   2        0.86        0.46      2.34 o
  -1  13   2       45.45       59.97      4.51 o
   0  13   2       18.10       25.40      4.02 o
   1  13   2        6.55        8.24      3.00 o
   2  13   2       12.89        9.24      2.92 o
   3  13   2        3.29        0.03      2.77 o
 -13   0   3        3.73        3.72      7.22 o
 -11   0   3        1.81        4.09      3.36 o
  -9   0   3        0.01       -1.21      2.43 o
  -7   0   3      328.34      293.63      6.19 o
  -5   0   3      470.96      456.49      5.92 o
  -3   0   3    12250.88    11843.00     92.50 o
  -1   0   3     3609.80     3390.44     21.87 o
   1   0   3      211.16      169.28      2.00 o
   3   0   3      195.45      175.08      4.12 o
   5   0   3       46.68       33.07      1.80 o
   7   0   3        6.71        1.64      2.21 o
   9   0   3       12.96        8.97      5.25 o
  11   0   3        3.68        9.30      8.10 o
 -13   1   3        2.04        3.29      5.25 o
 -12   1   3       18.25       21.85      3.06 o
 -11   1   3        0.25       -1.01      2.02 o
 -10   1   3       11.95       13.43      2.36 o
  -9   1   3        1.58       -0.83      1.66 o
  -8   1   3       67.71       54.21      2.91 o
  -7   1   3        4.79        3.32      1.21 o
  -6   1   3       60.39       48.54      2.41 o
  -5   1   3       46.59       48.12      1.71 o
  -4   1   3      112.70      105.00      1.86 o
  -3   1   3      390.91      373.49      3.21 o
  -2   1   3      349.38      338.95      2.50 o
  -1   1   3     2863.70     2785.45     13.26 o
   0   1   3     3333.29     3165.52     15.27 o
   1   1   3       72.81       65.61      1.23 o
   2   1   3     2920.86     2712.20     15.03 o
   3   1   3       92.82      101.45      1.35 o
   4   1   3       29.02       31.25      1.09 o
   5   1   3       60.31       64.12      1.50 o
   6   1   3        0.00       -0.37      0.73 o
   7   1   3       22.07       18.32      1.34 o
   8   1   3      116.78      114.20      3.70 o
   9   1   3        1.13        5.64      2.95 o
  10   1   3        0.59       -1.44      2.89 o
  11   1   3        1.71       -1.66      3.31 o
 -13   2   3        0.12       -2.16      4.31 o
 -12   2   3        2.08       -1.38      2.75 o
 -11   2   3       11.53       12.47      2.62 o
 -10   2   3        0.01       -0.85      1.69 o
  -9   2   3       81.37       77.59      3.70 o
  -8   2   3       23.24       21.50      1.91 o
  -7   2   3       15.16       12.18      1.57 o
  -6   2   3      320.59      351.59      4.33 o
  -5   2   3        0.01       -0.37      0.73 o
  -4   2   3        0.32        0.44      0.61 o
  -3   2   3     2820.75     2828.97     14.61 o
  -2   2   3        3.86        7.62      0.57 o
  -1   2   3      705.84      652.33      4.04 o
   0   2   3      761.83      786.28      4.52 o
   1   2   3      410.81      422.95      2.62 o
   2   2   3      733.01      690.26      4.25 o
   3   2   3      613.49      631.93      6.76 o
   4   2   3       14.17        7.50      0.70 o
   5   2   3        1.36        0.07      0.54 o
   6   2   3       25.97       33.51      1.49 o
   7   2   3       38.46       31.58      1.60 o
   8   2   3        7.97        5.89      2.46 o
   9   2   3       30.72       31.23      3.20 o
  10   2   3        3.91        3.69      3.15 o
  11   2   3        0.73       -1.70      3.40 o
 -12   3   3        0.28        0.45      2.74 o
 -11   3   3        5.74        3.77      2.09 o
 -10   3   3        9.16        3.17      1.93 o
  -9   3   3        1.33        1.60      1.77 o
  -8   3   3      119.02      118.17      4.30 o
  -7   3   3      289.52      302.11      4.46 o
  -6   3   3        6.35        7.42      1.27 o
  -5   3   3      220.09      280.46      3.34 o
  -4   3   3      116.10      124.67      1.91 o
  -3   3   3      933.11      899.20      5.79 o
  -2   3   3     1229.45     1242.08      6.72 o
  -1   3   3       46.05       63.40      1.08 o
   0   3   3      612.23      593.20      3.66 o
   1   3   3      319.08      275.76      2.04 o
   2   3   3       30.85       37.97      0.72 o
   3   3   3      725.95      699.50      4.69 o
   4   3   3      166.01      160.97      1.96 o
   5   3   3       11.55        9.86      0.84 o
   6   3   3        8.29        5.41      0.90 o
   7   3   3        1.63        4.00      1.34 o
   8   3   3       30.48       22.36      2.83 o
   9   3   3       19.45       16.77      2.80 o
  10   3   3        4.02       -1.48      2.97 o
  11   3   3        0.97        1.79      3.87 o
 -12   4   3        4.09        3.08      2.99 o
 -11   4   3       24.03       24.31      2.72 o
 -10   4   3       53.67       46.65      3.17 o
  -9   4   3       19.77       16.83      2.17 o
  -8   4   3        2.05        5.95      2.33 o
  -7   4   3       22.15       23.05      1.71 o
  -6   4   3      824.41      843.08      8.05 o
  -5   4   3       91.26       92.96      2.41 o
  -4   4   3        3.75        6.89      0.82 o
  -3   4   3      492.28      520.45      3.93 o
  -2   4   3      347.99      346.75      2.75 o
  -1   4   3      361.50      371.69      2.83 o
   0   4   3      680.52      636.80      4.00 o
   1   4   3      128.83      125.97      1.53 o
   2   4   3       43.13       30.98      1.05 o
   3   4   3      221.62      222.19      2.64 o
   4   4   3       99.56      109.18      1.76 o
   5   4   3      200.83      202.22      2.68 o
   6   4   3      151.13      177.61      2.84 o
   7   4   3      209.10      220.41      4.21 o
   8   4   3        1.81       -0.36      2.29 o
   9   4   3       19.27       13.39      3.71 o
  10   4   3        3.63        2.28      3.45 o
  11   4   3        0.18       -1.72      3.45 o
 -12   5   3        2.09       -1.51      3.03 o
 -11   5   3        0.17       -1.51      3.01 o
 -10   5   3       30.84       33.95      2.96 o
  -9   5   3        8.56        7.39      2.22 o
  -8   5   3        2.67        1.67      1.64 o
  -7   5   3       80.92       80.89      3.01 o
  -6   5   3       52.87       62.68      2.44 o
  -5   5   3       93.84       98.31      2.64 o
  -4   5   3       35.11       30.88      1.39 o
  -3   5   3      183.62      194.82      2.72 o
  -2   5   3       58.56       52.69      1.24 o
  -1   5   3       43.25       44.75      1.18 o
   0   5   3       64.57       74.02      1.34 o
   1   5   3       56.49       75.24      1.34 o
   2   5   3       10.43       13.02      0.89 o
   3   5   3      189.25      162.11      2.18 o
   4   5   3        0.04       -0.11      0.65 o
   5   5   3       22.47       20.49      1.30 o
   6   5   3        6.49       14.73      1.42 o
   7   5   3      481.83      455.27      9.45 o
   8   5   3        0.57       -0.95      2.19 o
   9   5   3       20.38       12.05      2.74 o
  10   5   3       20.00       25.10      5.25 o
 -11   6   3        1.71       -0.01      3.06 o
 -10   6   3       11.72        8.09      2.55 o
  -9   6   3       29.43       27.96      2.68 o
  -8   6   3       42.63       41.15      2.87 o
  -7   6   3        0.04       -0.78      1.56 o
  -6   6   3       32.19       33.70      2.17 o
  -5   6   3      304.18      316.65      4.66 o
  -4   6   3      165.50      162.35      2.96 o
  -3   6   3        2.25       -0.45      0.91 o
  -2   6   3      275.18      278.67      3.21 o
  -1   6   3      309.11      311.11      3.54 o
   0   6   3      129.46      127.87      2.28 o
   1   6   3      411.60      416.49      3.91 o
   2   6   3        0.28        1.82      0.80 o
   3   6   3       26.92       23.30      1.23 o
   4   6   3       11.90        3.39      0.78 o
   5   6   3      260.18      254.38      3.66 o
   6   6   3       21.49       22.19      2.07 o
   7   6   3       59.21       78.52      4.34 o
   8   6   3       83.76       77.44      4.31 o
   9   6   3        1.04        3.29      2.65 o
  10   6   3        1.92       -0.05      3.57 o
 -11   7   3        1.94        4.32      3.20 o
 -10   7   3        0.55       -1.19      2.37 o
  -9   7   3        9.22        7.25      2.20 o
  -8   7   3       20.04       15.27      2.42 o
  -7   7   3        0.70       -0.78      1.56 o
  -6   7   3       22.15       16.95      2.03 o
  -5   7   3       35.67       33.36      2.07 o
  -4   7   3       43.68       47.89      2.19 o
  -3   7   3        5.61        0.62      1.04 o
  -2   7   3      581.92      593.81      5.79 o
  -1   7   3       83.53       81.17      2.27 o
   0   7   3      506.03      561.78      5.58 o
   1   7   3      191.67      207.43      3.23 o
   2   7   3      569.08      608.67      5.77 o
   3   7   3      125.78      135.55      2.76 o
   4   7   3      217.97      187.99      5.22 o
   5   7   3      399.86      423.05      5.54 o
   6   7   3       71.67       64.61      3.62 o
   7   7   3       43.80       47.20      3.40 o
   8   7   3        8.87        5.04      2.30 o
   9   7   3       46.69       51.19      4.11 o
 -10   8   3       23.66       22.68      3.62 o
  -9   8   3       20.19       18.25      3.17 o
  -8   8   3       66.73       56.60      3.50 o
  -7   8   3        0.95        5.52      1.99 o
  -6   8   3       59.21       57.29      3.13 o
  -5   8   3       29.14       33.50      2.22 o
  -4   8   3      116.65      120.75      3.68 o
  -3   8   3       48.77       41.25      2.13 o
  -2   8   3       40.58       28.35      1.86 o
  -1   8   3       43.02       41.96      2.01 o
   0   8   3       58.07       57.93      2.34 o
   1   8   3      776.18      836.58      7.88 o
   2   8   3      165.51      155.30      3.08 o
   3   8   3      362.34      365.00      4.85 o
   4   8   3       18.97       17.06      1.82 o
   5   8   3        0.83       -0.97      1.94 o
   6   8   3        5.35        8.34      2.41 o
   7   8   3        6.28        5.78      2.29 o
   8   8   3       60.78       76.95      5.33 o
   9   8   3        1.58        1.78      2.55 o
 -10   9   3       22.34       20.25      4.57 o
  -9   9   3        0.03        1.43      3.13 o
  -8   9   3       21.10       20.97      2.90 o
  -7   9   3       17.58       17.37      2.50 o
  -6   9   3       45.37       32.71      2.62 o
  -5   9   3      356.91      341.00      5.99 o
  -4   9   3      292.98      285.93      5.45 o
  -3   9   3       16.19       11.91      1.74 o
  -2   9   3        2.68        0.41      1.52 o
  -1   9   3        0.90       -0.72      1.43 o
   0   9   3      410.11      419.02      6.10 o
   1   9   3      297.84      312.62      4.81 o
   2   9   3      255.79      255.06      4.33 o
   3   9   3       19.98       16.10      2.16 o
   4   9   3        7.76       -0.51      2.19 o
   5   9   3       20.12       18.67      3.52 o
   6   9   3        3.31        5.85      2.38 o
   7   9   3        6.91        1.56      2.45 o
   8   9   3        3.14        2.13      2.85 o
  -9  10   3        6.82        7.04      3.63 o
  -8  10   3       67.40       77.55      5.42 o
  -7  10   3        0.81        1.01      2.52 o
  -6  10   3      120.14      112.03      4.29 o
  -5  10   3       41.77       37.76      2.76 o
  -4  10   3        5.86        1.96      1.95 o
  -3  10   3       50.00       50.06      2.99 o
  -2  10   3       11.67       10.21      2.07 o
  -1  10   3       54.11       59.34      3.12 o
   0  10   3      696.76      719.66      8.51 o
   1  10   3       97.86       99.73      3.58 o
   2  10   3      105.44      116.79      3.96 o
   3  10   3       18.02       17.49      2.68 o
   4  10   3       12.52       14.44      2.80 o
   5  10   3       19.70       25.21      3.31 o
   6  10   3       81.26       91.79      4.79 o
   7  10   3        1.72        2.74      2.61 o
  -8  11   3        0.59       -1.56      3.11 o
  -7  11   3       10.63       13.59      3.57 o
  -6  11   3        3.10        0.93      2.13 o
  -5  11   3       75.81       71.62      3.71 o
  -4  11   3       25.85       37.45      3.23 o
  -3  11   3      497.71      512.62      8.60 o
  -2  11   3       57.48       72.43      3.94 o
  -1  11   3      275.07      298.20      6.68 o
   0  11   3       43.68       48.46      3.30 o
   1  11   3        0.74        0.68      1.88 o
   2  11   3        0.28       -1.17      2.33 o
   3  11   3       18.02       13.35      3.07 o
   4  11   3       12.46        5.84      2.56 o
   5  11   3        3.02        1.93      2.79 o
   6  11   3       29.91       30.27      4.46 o
  -6  12   3        0.75        9.69      4.64 o
  -5  12   3        1.57        3.58      2.56 o
  -4  12   3       22.59       32.77      3.34 o
  -3  12   3        0.03        4.12      2.68 o
  -2  12   3        4.45        7.73      2.36 o
  -1  12   3       71.44       73.77      3.84 o
   0  12   3       31.67       35.47      3.94 o
   1  12   3        6.34        7.02      2.52 o
   2  12   3       44.88       40.03      3.97 o
   3  12   3        0.48        3.54      2.87 o
   4  12   3        8.97       16.58      3.43 o
   5  12   3        2.20        1.78      3.03 o
  -4  13   3       14.08       14.78      3.97 o
  -3  13   3      116.68      110.85      5.15 o
  -2  13   3        2.94        7.72      3.22 o
  -1  13   3       51.74       55.81      5.29 o
   0  13   3        2.80       -1.36      2.72 o
   1  13   3       14.21       14.01      3.17 o
   2  13   3        0.52       -0.76      2.98 o
 -12   0   4       44.62       41.46      4.90 o
 -10   0   4        0.99       -1.38      2.76 o
  -8   0   4       99.43      103.69      5.21 o
  -6   0   4       24.21       36.41      2.33 o
  -4   0   4      352.53      428.29      5.95 o
  -2   0   4     1012.31      898.23      8.08 o
   0   0   4     3539.42     3179.74     45.52 o
   2   0   4      694.60      708.44      7.06 o
   4   0   4      427.82      436.81      5.36 o
   6   0   4        5.22        8.83      1.39 o
   8   0   4       16.01       12.00      3.38 o
  10   0   4       26.78       23.70      5.87 o
 -13   1   4        8.76       10.10      3.85 o
 -12   1   4        3.29        5.32      2.54 o
 -11   1   4        9.76        8.43      2.48 o
 -10   1   4       20.56       15.89      2.64 o
  -9   1   4       14.06        8.01      2.38 o
  -8   1   4       53.24       42.69      2.74 o
  -7   1   4        0.49       -0.67      1.35 o
  -6   1   4      139.59      145.84      2.92 o
  -5   1   4       98.24       99.07      1.96 o
  -4   1   4      605.69      576.05      4.45 o
  -3   1   4       49.66       46.05      1.18 o
  -2   1   4       39.28       39.91      0.78 o
  -1   1   4     9012.77     8908.76     42.26 o
   0   1   4       25.77       22.98      0.56 o
   1   1   4       62.52       74.49      1.00 o
   2   1   4      267.88      259.41      1.97 o
   3   1   4       41.09       28.23      0.76 o
   4   1   4      100.36       84.76      1.45 o
   5   1   4        0.48       -0.30      0.60 o
   6   1   4       24.30       41.62      1.63 o
   7   1   4        1.37        5.04      1.05 o
   8   1   4       88.71       99.22      4.20 o
   9   1   4       37.47       47.38      4.70 o
  10   1   4        2.47       -1.61      3.22 o
  11   1   4        0.66       -1.62      3.24 o
 -13   2   4        0.52       -1.17      2.33 o
 -12   2   4       14.03       13.07      2.90 o
 -11   2   4        1.54        0.57      2.34 o
 -10   2   4       22.49       17.95      3.39 o
  -9   2   4      131.49      144.15      4.53 o
  -8   2   4        0.89        2.39      1.65 o
  -7   2   4      314.32      301.50      5.50 o
  -6   2   4      400.77      370.28      5.03 o
  -5   2   4       66.63       51.64      1.56 o
  -4   2   4       42.06       37.71      1.25 o
  -3   2   4      285.57      267.37      2.96 o
  -2   2   4      107.75      116.28      1.53 o
  -1   2   4        3.57        0.71      0.43 o
   0   2   4      182.63      183.25      1.57 o
   1   2   4      583.39      524.84      4.26 o
   2   2   4      127.41       99.61      1.63 o
   3   2   4      872.30      912.54      5.74 o
   4   2   4      191.80      210.94      2.25 o
   5   2   4        0.18       -0.20      0.47 o
   6   2   4        3.94        4.07      0.86 o
   7   2   4       68.67       68.81      2.07 o
   8   2   4        5.89        4.47      2.12 o
   9   2   4       18.00       19.74      3.81 o
  10   2   4       17.75       28.30      6.77 o
 -13   3   4        0.47       -1.56      3.11 o
 -12   3   4        3.34        4.83      2.69 o
 -11   3   4       21.59       13.12      2.36 o
 -10   3   4        0.61       -0.90      1.81 o
  -9   3   4       52.73       41.83      2.80 o
  -8   3   4       68.22       58.81      3.16 o
  -7   3   4       43.99       37.54      2.04 o
  -6   3   4       71.67       63.46      2.26 o
  -5   3   4      115.70      131.06      2.47 o
  -4   3   4       52.23       58.85      1.38 o
  -3   3   4     1120.27     1126.96      7.04 o
  -2   3   4       15.47       15.75      0.64 o
  -1   3   4      659.39      692.17      4.40 o
   0   3   4      428.42      446.50      3.21 o
   1   3   4      241.45      251.04      2.08 o
   2   3   4        3.27        3.20      0.72 o
   3   3   4       46.35       37.57      1.02 o
   4   3   4        4.09        3.43      0.63 o
   5   3   4      209.98      196.37      2.19 o
   6   3   4        3.07        1.10      0.62 o
   7   3   4       14.12        7.18      1.14 o
   8   3   4        2.10        4.26      2.53 o
   9   3   4        0.28       -1.44      2.89 o
  10   3   4        9.91       15.44      3.81 o
 -12   4   4        2.43        0.04      2.64 o
 -11   4   4        7.82        5.54      2.41 o
 -10   4   4       24.33       23.68      2.56 o
  -9   4   4        3.21        2.29      2.02 o
  -8   4   4       49.71       52.39      2.85 o
  -7   4   4       26.60       27.82      2.29 o
  -6   4   4       21.85       28.03      1.91 o
  -5   4   4     1803.21     1819.07     12.94 o
  -4   4   4        4.94        3.11      0.80 o
  -3   4   4      666.97      703.18      4.69 o
  -2   4   4       87.29       83.77      1.38 o
  -1   4   4      608.75      624.94      4.18 o
   0   4   4     3717.83     3757.19     17.83 o
   1   4   4        2.13        1.36      0.34 o
   2   4   4     1535.26     1527.91      9.26 o
   3   4   4        5.20        6.53      0.89 o
   4   4   4       97.29       85.42      1.59 o
   5   4   4       11.62       17.07      1.07 o
   6   4   4       60.01       70.66      1.62 o
   7   4   4        0.00        0.94      1.47 o
   8   4   4       70.56       83.62      4.74 o
   9   4   4       33.35       57.95      5.01 o
  10   4   4        6.21       20.19      4.11 o
 -12   5   4       10.65       14.72      3.36 o
 -11   5   4       22.05       20.65      3.08 o
 -10   5   4       87.47       81.80      4.33 o
  -9   5   4        4.10        6.90      2.24 o
  -8   5   4        1.32       -0.75      1.51 o
  -7   5   4       15.51       13.86      1.81 o
  -6   5   4       51.28       49.75      2.46 o
  -5   5   4      109.60      119.06      2.89 o
  -4   5   4      244.41      263.68      4.50 o
  -3   5   4       98.59       94.56      1.84 o
  -2   5   4        2.40       -0.28      0.56 o
  -1   5   4      264.11      259.83      2.54 o
   0   5   4       73.49       87.48      1.60 o
   1   5   4      412.90      459.42      3.83 o
   2   5   4      188.61      193.54      2.19 o
   3   5   4       90.46       90.00      1.78 o
   4   5   4        0.98        0.04      0.77 o
   5   5   4        0.92       -0.10      0.52 o
   6   5   4       59.02       61.47      1.57 o
   7   5   4       23.89       32.12      3.01 o
   8   5   4       11.37       13.35      2.55 o
   9   5   4       40.78       37.65      4.46 o
  10   5   4        3.15       -0.49      3.57 o
 -12   6   4        0.40       -0.85      3.04 o
 -11   6   4        0.62       -1.16      2.31 o
 -10   6   4        1.69        2.50      2.04 o
  -9   6   4        0.82        0.47      1.85 o
  -8   6   4        6.57        4.34      1.92 o
  -7   6   4       18.29       18.34      2.04 o
  -6   6   4      112.15      109.87      3.38 o
  -5   6   4        6.16       11.47      1.58 o
  -4   6   4      546.05      526.39      5.76 o
  -3   6   4     1017.80     1007.68      8.32 o
  -2   6   4       31.90       28.72      1.48 o
  -1   6   4      422.40      438.56      4.72 o
   0   6   4     1645.23     1655.44     10.76 o
   1   6   4      185.88      207.41      2.85 o
   2   6   4       54.97       56.77      1.74 o
   3   6   4      192.11      199.26      3.38 o
   4   6   4        0.04       -0.32      0.63 o
   5   6   4      347.78      343.46      4.10 o
   6   6   4      267.79      289.05      6.40 o
   7   6   4      134.05      122.20      4.63 o
   8   6   4       25.05       19.60      2.97 o
   9   6   4       46.42       42.47      4.62 o
 -11   7   4        9.05        1.34      5.65 o
 -10   7   4        0.35        0.88      2.38 o
  -9   7   4        0.91       -0.99      1.97 o
  -8   7   4       16.87       14.40      2.28 o
  -7   7   4       79.27       73.76      3.40 o
  -6   7   4      149.86      148.28      4.09 o
  -5   7   4      531.70      580.69      7.02 o
  -4   7   4      340.77      358.89      5.17 o
  -3   7   4       23.29       20.21      1.49 o
  -2   7   4       53.17       50.76      2.01 o
  -1   7   4       91.51       88.18      3.17 o
   0   7   4      573.42      554.36      5.49 o
   1   7   4      666.40      680.94      6.50 o
   2   7   4      149.20      152.86      2.67 o
   3   7   4      745.01      746.87      7.38 o
   4   7   4      223.98      202.87      3.31 o
   5   7   4      285.07      326.23      6.58 o
   6   7   4        1.32        0.37      2.96 o
   7   7   4        2.14        2.99      2.06 o
   8   7   4        3.65        3.76      2.46 o
   9   7   4       14.66       17.60      5.36 o
 -10   8   4       24.16       26.14      4.68 o
  -9   8   4       13.00       19.99      2.75 o
  -8   8   4       65.07       61.97      3.45 o
  -7   8   4        8.19        6.51      2.04 o
  -6   8   4        0.09       -0.83      1.65 o
  -5   8   4        1.28        1.66      1.38 o
  -4   8   4        2.67        1.80      1.24 o
  -3   8   4      119.19      113.44      3.14 o
  -2   8   4        0.20       -0.54      1.08 o
  -1   8   4       11.00       14.62      1.50 o
   0   8   4        0.56       -0.59      1.19 o
   1   8   4        9.15        8.27      1.47 o
   2   8   4       87.03       94.16      2.56 o
   3   8   4       17.04       13.80      2.28 o
   4   8   4      267.83      248.63      6.01 o
   5   8   4       40.71       37.97      3.05 o
   6   8   4        5.49        4.52      2.33 o
   7   8   4        0.87       -1.03      2.07 o
   8   8   4        5.91        4.32      2.51 o
 -10   9   4        4.91        8.13      3.75 o
  -9   9   4        0.41       -1.64      3.28 o
  -8   9   4        0.19       -1.02      2.05 o
  -7   9   4       44.28       35.16      2.97 o
  -6   9   4       22.71       26.16      2.54 o
  -5   9   4       26.47       28.40      2.44 o
  -4   9   4      169.16      163.81      3.92 o
  -3   9   4        0.01       -0.71      1.47 o
  -2   9   4       11.33        5.79      1.77 o
  -1   9   4      114.13      108.31      3.36 o
   0   9   4      360.85      360.82      5.52 o
   1   9   4      808.56      852.14      8.38 o
   2   9   4     1447.21     1467.20     13.65 o
   3   9   4      127.25      114.67      4.81 o
   4   9   4       20.47       14.16      2.52 o
   5   9   4       47.40       51.81      3.58 o
   6   9   4        1.89       -0.50      3.38 o
   7   9   4        8.23       11.33      2.71 o
   8   9   4       20.94       22.11      4.52 o
  -9  10   4       13.61       15.08      4.05 o
  -8  10   4        1.58        0.28      3.19 o
  -7  10   4       22.02       11.92      2.93 o
  -6  10   4       10.40        9.79      2.31 o
  -5  10   4        0.23       -0.85      1.69 o
  -4  10   4      131.16      114.64      4.62 o
  -3  10   4        0.36        2.97      1.95 o
  -2  10   4      390.35      430.11      7.08 o
  -1  10   4      289.43      323.11      6.10 o
   0  10   4      509.86      538.44      8.54 o
   1  10   4      165.49      182.22      4.44 o
   2  10   4       24.05       20.36      2.95 o
   3  10   4       28.08       23.30      3.01 o
   4  10   4       44.36       33.59      3.65 o
   5  10   4        0.24        0.16      2.31 o
   6  10   4       12.72        9.28      2.82 o
   7  10   4        1.13        1.16      2.71 o
  -8  11   4        2.59       -1.66      3.31 o
  -7  11   4       11.87        9.19      3.72 o
  -6  11   4        3.78        0.25      2.64 o
  -5  11   4       18.24       17.97      2.45 o
  -4  11   4       13.56       12.56      2.33 o
  -3  11   4       12.80       14.75      2.73 o
  -2  11   4        0.12        5.93      2.08 o
  -1  11   4       67.79       67.89      3.53 o
   0  11   4       20.84       23.15      2.50 o
   1  11   4       32.39       34.65      3.02 o
   2  11   4        1.43       -0.93      1.85 o
   3  11   4        1.20        0.60      2.40 o
   4  11   4        1.70       -1.22      2.45 o
   5  11   4        9.37        7.05      2.88 o
  -6  12   4        5.58        1.02      3.06 o
  -5  12   4        0.36        3.88      2.33 o
  -4  12   4       90.43       89.19      5.42 o
  -3  12   4       17.43       21.94      2.92 o
  -2  12   4      143.47      148.24      5.64 o
  -1  12   4        5.41        5.61      2.93 o
   0  12   4      110.63      118.27      5.45 o
   1  12   4       46.38       53.86      3.88 o
   2  12   4      119.42      139.56      6.07 o
   3  12   4       49.02       51.50      4.37 o
   4  12   4       30.16       45.67      4.62 o
  -4  13   4      137.69      158.76      6.56 o
  -3  13   4        2.23        5.96      3.54 o
  -2  13   4       37.94       49.25      4.57 o
  -1  13   4        0.57       -0.04      2.90 o
   0  13   4       26.41       31.72      6.16 o
   1  13   4       13.71       15.80      3.90 o
   2  13   4        4.97        8.24      3.06 o
 -13   0   5        1.87        5.10      4.17 o
 -11   0   5      237.19      272.29      9.59 o
  -9   0   5        1.34       -2.15      4.30 o
  -7   0   5       79.91       74.90      4.61 o
  -5   0   5      775.28      833.77      8.32 o
  -3   0   5     1554.88     1506.51     11.26 o
  -1   0   5      574.42      644.61      5.36 o
   1   0   5      505.60      542.24      5.16 o
   3   0   5        4.01        2.64      0.69 o
   5   0   5       35.30       51.72      2.26 o
   7   0   5       50.17       29.01      2.72 o
   9   0   5        8.48       16.58      6.13 o
 -13   1   5       58.95       67.30      4.50 o
 -12   1   5       62.08       77.17      4.64 o
 -11   1   5       42.56       47.62      3.66 o
 -10   1   5       18.68       17.33      2.62 o
  -9   1   5        2.64        2.32      1.97 o
  -8   1   5        3.09        3.71      1.79 o
  -7   1   5      192.77      210.84      4.67 o
  -6   1   5      201.09      184.61      3.89 o
  -5   1   5     2041.57     2123.73     12.55 o
  -4   1   5        2.41        9.11      0.71 o
  -3   1   5        2.76        0.65      0.44 o
  -2   1   5      445.38      460.19      3.21 o
  -1   1   5      386.30      366.70      2.63 o
   0   1   5      133.95      123.69      1.33 o
   1   1   5     1292.37     1288.08      6.92 o
   2   1   5      182.62      165.88      1.54 o
   3   1   5      607.22      606.12      4.17 o
   4   1   5       59.29       64.75      1.28 o
   5   1   5       82.20       70.86      1.60 o
   6   1   5       87.81       96.30      2.03 o
   7   1   5       23.49       27.75      1.66 o
   8   1   5        0.08        5.93      2.94 o
   9   1   5        0.69        0.15      2.79 o
  10   1   5        6.46        2.65      2.86 o
 -13   2   5        1.87        3.86      3.64 o
 -12   2   5        6.55        4.48      2.51 o
 -11   2   5        2.52        1.29      2.27 o
 -10   2   5       84.35       88.32      4.33 o
  -9   2   5       43.57       39.94      3.01 o
  -8   2   5        6.91        4.83      1.78 o
  -7   2   5      128.83      122.01      3.77 o
  -6   2   5       10.88       15.98      1.48 o
  -5   2   5       23.84       23.91      1.29 o
  -4   2   5      205.99      210.76      2.44 o
  -3   2   5     1996.71     2111.95     12.05 o
  -2   2   5      618.53      601.80      4.14 o
  -1   2   5      831.35      816.92      4.84 o
   0   2   5      217.99      189.52      1.47 o
   1   2   5      999.58     1023.56      7.70 o
   2   2   5       67.31       76.49      1.37 o
   3   2   5       93.69      113.19      2.40 o
   4   2   5      153.77      151.11      2.32 o
   5   2   5       74.40       75.41      1.60 o
   6   2   5       45.34       42.43      1.86 o
   7   2   5       10.65        2.27      1.27 o
   8   2   5        7.17        6.56      2.72 o
   9   2   5        0.03        2.24      2.88 o
  10   2   5       42.23       47.27      6.03 o
 -13   3   5        0.49       -1.32      2.64 o
 -12   3   5        2.67       -1.10      2.19 o
 -11   3   5       38.64       34.12      3.09 o
 -10   3   5       17.25       22.08      2.60 o
  -9   3   5       35.41       35.12      2.67 o
  -8   3   5       95.86       94.34      4.01 o
  -7   3   5       24.69       22.45      2.50 o
  -6   3   5      132.23      123.62      3.74 o
  -5   3   5       19.51       30.88      1.39 o
  -4   3   5      248.16      254.42      2.99 o
  -3   3   5       26.23       23.42      1.05 o
  -2   3   5     1178.31     1256.92      7.20 o
  -1   3   5      342.90      340.23      2.77 o
   0   3   5      146.90      182.85      1.71 o
   1   3   5     1720.82     1912.76     11.23 o
   2   3   5        0.00       -0.27      0.55 o
   3   3   5       62.21       60.16      2.35 o
   4   3   5      297.47      286.12      2.71 o
   5   3   5       36.68       38.95      1.22 o
   6   3   5        6.38        5.16      0.99 o
   7   3   5        3.10        3.67      1.97 o
   8   3   5      119.43      108.05      7.02 o
   9   3   5       33.42       41.18      4.50 o
  10   3   5       23.51       25.60      4.29 o
 -12   4   5       16.41       16.45      2.86 o
 -11   4   5       13.38       11.89      2.47 o
 -10   4   5      159.64      186.43      5.21 o
  -9   4   5       65.25       57.34      3.13 o
  -8   4   5      121.70      109.56      3.91 o
  -7   4   5        1.06        2.24      1.37 o
  -6   4   5        6.15        7.28      2.23 o
  -5   4   5      133.12      127.57      2.73 o
  -4   4   5      175.27      180.43      3.06 o
  -3   4   5      612.18      652.53      5.01 o
  -2   4   5      308.01      300.46      2.71 o
  -1   4   5      255.27      253.53      2.51 o
   0   4   5      424.30      412.87      3.35 o
   1   4   5     1234.28     1322.16      8.21 o
   2   4   5      119.20      114.42      1.91 o
   3   4   5      158.90      153.04      2.07 o
   4   4   5       14.41       12.72      0.76 o
   5   4   5       13.06       22.47      1.02 o
   6   4   5       53.14       72.77      2.35 o
   7   4   5       14.79       21.67      4.20 o
   8   4   5       16.48       26.33      3.48 o
   9   4   5        7.78       11.57      3.46 o
  10   4   5       15.94       13.76      3.66 o
 -12   5   5        0.51       -1.65      3.30 o
 -11   5   5        0.12       -0.30      2.11 o
 -10   5   5        2.00       -0.13      2.14 o
  -9   5   5      129.50      133.26      4.62 o
  -8   5   5       65.50       55.53      3.09 o
  -7   5   5       17.92       11.61      1.76 o
  -6   5   5        6.22        2.60      1.22 o
  -5   5   5        0.25        0.97      0.95 o
  -4   5   5       14.21       20.04      1.59 o
  -3   5   5      309.45      309.92      3.95 o
  -2   5   5       69.80       85.07      1.87 o
  -1   5   5      204.28      238.65      2.59 o
   0   5   5      165.30      179.85      2.33 o
   1   5   5        5.96        6.23      0.65 o
   2   5   5        5.07        9.40      0.78 o
   3   5   5       21.92       23.10      0.93 o
   4   5   5      304.90      278.49      3.24 o
   5   5   5      223.65      201.16      2.97 o
   6   5   5      237.35      227.57      4.28 o
   7   5   5      230.93      266.79      8.92 o
   8   5   5       71.69       68.86      4.83 o
   9   5   5       38.96       38.96      4.31 o
 -12   6   5        1.86       -0.54      3.69 o
 -11   6   5        0.81       -1.34      2.68 o
 -10   6   5        2.52        2.32      2.26 o
  -9   6   5        8.47       11.25      2.07 o
  -8   6   5       10.37       10.53      2.30 o
  -7   6   5        3.53       -0.98      1.95 o
  -6   6   5        0.54        1.80      1.35 o
  -5   6   5      875.43      920.96     11.09 o
  -4   6   5      134.43      148.54      3.06 o
  -3   6   5     1369.04     1440.55     11.60 o
  -2   6   5      106.15      120.62      2.54 o
  -1   6   5      182.49      169.36      2.85 o
   0   6   5       37.05       31.57      1.38 o
   1   6   5      110.88      131.88      2.39 o
   2   6   5       90.17      102.65      1.84 o
   3   6   5      456.27      457.02      4.50 o
   4   6   5      283.83      283.25      3.72 o
   5   6   5      186.95      178.34      4.92 o
   6   6   5       70.33      105.07      4.94 o
   7   6   5        9.66        9.03      2.15 o
   8   6   5        7.67        5.95      2.42 o
   9   6   5        8.24        9.82      2.93 o
 -11   7   5       13.46        7.05      3.99 o
 -10   7   5       31.11       41.74      3.91 o
  -9   7   5       69.63       71.50      3.70 o
  -8   7   5       15.16        8.78      2.05 o
  -7   7   5       10.77        4.26      1.74 o
  -6   7   5       56.23       54.52      2.79 o
  -5   7   5      111.44      100.45      3.66 o
  -4   7   5      331.45      333.15      5.39 o
  -3   7   5        5.49        8.32      1.29 o
  -2   7   5      304.42      297.17      4.13 o
  -1   7   5       55.85       58.30      2.10 o
   0   7   5       66.00       65.84      2.45 o
   1   7   5       24.55       24.65      1.43 o
   2   7   5        0.01       -0.47      0.94 o
   3   7   5       50.69       49.69      1.65 o
   4   7   5      144.23      141.47      3.36 o
   5   7   5       32.81       30.03      2.68 o
   6   7   5      145.62      153.66      6.02 o
   7   7   5        3.06        2.98      1.97 o
   8   7   5        4.89        1.64      2.67 o
 -11   8   5        2.33        2.08      4.21 o
 -10   8   5       23.77       24.05      3.82 o
  -9   8   5        8.21       11.88      2.66 o
  -8   8   5       29.89       36.60      2.85 o
  -7   8   5        9.46        1.44      1.80 o
  -6   8   5        7.13        2.08      1.69 o
  -5   8   5       96.15       94.72      3.45 o
  -4   8   5       43.74       40.37      2.27 o
  -3   8   5        0.88       -0.55      1.10 o
  -2   8   5        1.14       -0.62      1.24 o
  -1   8   5        3.33       -0.12      1.21 o
   0   8   5        4.13        2.16      1.31 o
   1   8   5      466.41      444.36      5.34 o
   2   8   5       60.91       60.67      2.52 o
   3   8   5      226.74      228.18      4.77 o
   4   8   5       93.25       75.00      3.92 o
   5   8   5        1.29       -0.52      1.91 o
   6   8   5        1.51       -0.48      2.10 o
   7   8   5        1.02       -0.96      1.91 o
   8   8   5        0.13       -1.44      4.24 o
 -10   9   5        9.61       15.55      4.20 o
  -9   9   5        9.48       12.79      3.17 o
  -8   9   5        2.78       -0.03      2.41 o
  -7   9   5       43.14       44.62      3.71 o
  -6   9   5        0.98       -0.86      1.72 o
  -5   9   5       51.87       39.22      2.93 o
  -4   9   5        9.42       10.66      2.26 o
  -3   9   5        7.86        8.47      1.72 o
  -2   9   5      195.94      192.46      3.98 o
  -1   9   5        7.07        5.20      1.78 o
   0   9   5        9.69        8.32      1.79 o
   1   9   5       52.10       54.17      2.66 o
   2   9   5      128.72      133.75      7.22 o
   3   9   5        2.48        0.99      2.00 o
   4   9   5       16.87        9.26      2.57 o
   5   9   5       11.89       21.00      3.29 o
   6   9   5        0.26       -0.97      1.93 o
   7   9   5        0.04       -1.07      2.15 o
  -9  10   5        0.86       -1.78      3.56 o
  -8  10   5        0.58        2.10      2.71 o
  -7  10   5        2.12        2.32      2.08 o
  -6  10   5        0.42       -1.26      2.52 o
  -5  10   5        0.19       -1.05      2.09 o
  -4  10   5       19.89       19.21      2.61 o
  -3  10   5       43.63       49.44      3.16 o
  -2  10   5        0.91       -0.92      1.84 o
  -1  10   5       20.19       21.04      2.43 o
   0  10   5       94.53       96.72      3.77 o
   1  10   5      258.93      257.16      6.12 o
   2  10   5       43.76       39.49      3.45 o
   3  10   5       19.80       11.89      2.50 o
   4  10   5        0.52       -0.40      2.45 o
   5  10   5        0.29       -1.20      2.40 o
   6  10   5        4.92        0.36      2.48 o
  -8  11   5        3.62        3.76      3.34 o
  -7  11   5        5.10        5.95      2.60 o
  -6  11   5       22.85       21.66      3.65 o
  -5  11   5       16.94       23.78      2.90 o
  -4  11   5      116.04      123.42      5.04 o
  -3  11   5       24.06       17.73      2.66 o
  -2  11   5       61.20       60.68      3.36 o
  -1  11   5       84.93       90.10      4.70 o
   0  11   5        0.48       -1.16      2.31 o
   1  11   5       15.48       11.25      2.92 o
   2  11   5        8.83        7.30      2.78 o
   3  11   5        0.00        1.47      2.43 o
   4  11   5        9.38       11.52      2.97 o
   5  11   5        6.65        1.44      2.71 o
  -6  12   5       28.54       37.14      3.72 o
  -5  12   5       25.92       15.98      3.97 o
  -4  12   5        4.26        7.28      2.65 o
  -3  12   5       14.88       19.77      3.59 o
  -2  12   5       34.84       41.86      4.04 o
  -1  12   5        2.69        2.43      3.11 o
   0  12   5       14.77       26.56      3.98 o
   1  12   5       16.46       14.85      3.12 o
   2  12   5       37.19       44.07      4.13 o
   3  12   5       29.11       30.64      3.71 o
  -3  13   5       58.34       60.87      6.70 o
  -2  13   5       26.19       30.42      4.18 o
  -1  13   5       18.93       21.07      4.67 o
   0  13   5        3.88        4.53      3.25 o
   1  13   5       11.41        7.45      3.38 o
 -12   0   6       74.96       89.27      6.76 o
 -10   0   6        0.09       -1.38      2.77 o
  -8   0   6       38.99       32.96      3.81 o
  -6   0   6       57.42       88.00      3.58 o
  -4   0   6     5082.68     5127.38     36.38 o
  -2   0   6     2995.40     3205.05     21.71 o
   0   0   6      208.69      242.14      2.77 o
   2   0   6      776.01      918.49      8.23 o
   4   0   6        6.68        3.04      0.78 o
   6   0   6       14.11       18.49      1.78 o
   8   0   6       56.59       59.15      6.10 o
  10   0   6        2.87        0.21      4.08 o
 -13   1   6        5.33        9.82      2.82 o
 -12   1   6       10.79       17.40      3.17 o
 -11   1   6       75.09       71.86      4.27 o
 -10   1   6        7.35        7.00      2.29 o
  -9   1   6      212.99      257.59      7.78 o
  -8   1   6      408.80      426.97      8.23 o
  -7   1   6      273.23      270.01      5.31 o
  -6   1   6       34.35       28.73      1.70 o
  -5   1   6        3.92        7.27      0.93 o
  -4   1   6      541.93      576.94      4.30 o
  -3   1   6     1987.16     2026.16     10.43 o
  -2   1   6      144.24      169.84      1.85 o
  -1   1   6     1501.37     1589.38      8.41 o
   0   1   6       18.27       12.81      0.59 o
   1   1   6     1008.83      987.62      5.45 o
   2   1   6      881.28      885.48      5.10 o
   3   1   6        3.64        2.60      0.54 o
   4   1   6      496.66      509.68      5.32 o
   5   1   6        5.23        3.87      0.90 o
   6   1   6      300.15      338.90      3.73 o
   7   1   6        1.51       10.11      3.98 o
   8   1   6       13.55        4.90      2.60 o
   9   1   6        5.29        7.62      3.05 o
  10   1   6        0.23        0.43      3.57 o
 -13   2   6       25.49       41.26      5.46 o
 -12   2   6       61.46       64.03      4.30 o
 -11   2   6       35.64       30.76      3.32 o
 -10   2   6      214.14      248.55      7.99 o
  -9   2   6        6.93        8.50      2.29 o
  -8   2   6      183.52      195.51      5.51 o
  -7   2   6      147.60      149.01      4.24 o
  -6   2   6      359.61      384.14      5.75 o
  -5   2   6       26.33       25.10      1.31 o
  -4   2   6      445.86      455.27      3.68 o
  -3   2   6      615.16      640.60      4.71 o
  -2   2   6      200.84      207.68      2.13 o
  -1   2   6       38.00       37.27      0.95 o
   0   2   6     1925.27     2019.63     10.36 o
   1   2   6      261.34      266.89      3.10 o
   2   2   6      774.26      807.34      8.28 o
   3   2   6      345.43      343.31      4.01 o
   4   2   6       20.83       21.19      1.06 o
   5   2   6      131.68       99.93      1.68 o
   6   2   6       15.49       22.52      1.46 o
   7   2   6      153.24      146.18      7.59 o
   8   2   6        9.76       22.84      3.43 o
   9   2   6       61.94       60.63      5.47 o
  10   2   6       24.54       33.41      4.13 o
 -13   3   6        0.10       -1.35      2.70 o
 -12   3   6        0.01        2.25      2.42 o
 -11   3   6       12.82       14.88      2.64 o
 -10   3   6      143.56      168.08      5.55 o
  -9   3   6      409.97      418.17     10.13 o
  -8   3   6        4.24        8.99      2.05 o
  -7   3   6      266.80      260.23      5.53 o
  -6   3   6       40.29       40.79      2.03 o
  -5   3   6      229.34      214.72      3.66 o
  -4   3   6      466.27      505.89      5.21 o
  -3   3   6      142.33      138.94      2.04 o
  -2   3   6     1624.30     1702.05      9.73 o
  -1   3   6       81.89       67.53      1.33 o
   0   3   6      979.56      929.09      5.72 o
   1   3   6       10.69       12.00      0.97 o
   2   3   6        5.10        8.95      1.33 o
   3   3   6      129.07      128.17      2.34 o
   4   3   6       25.81       29.30      1.57 o
   5   3   6        0.28       -0.36      0.72 o
   6   3   6        0.12        0.13      1.18 o
   7   3   6       20.38       30.71      2.85 o
   8   3   6       22.13       19.14      3.32 o
   9   3   6        9.70       15.05      3.42 o
 -12   4   6       12.11        9.85      2.85 o
 -11   4   6       10.40        9.97      2.54 o
 -10   4   6       65.46       64.81      3.94 o
  -9   4   6      141.36      180.71      4.92 o
  -8   4   6       51.78       56.45      2.91 o
  -7   4   6       46.33       46.46      2.38 o
  -6   4   6      491.24      473.23      6.22 o
  -5   4   6      161.63      143.76      3.55 o
  -4   4   6        0.21       -0.53      1.07 o
  -3   4   6      215.09      206.89      3.30 o
  -2   4   6      277.86      329.67      3.41 o
  -1   4   6      451.99      515.78      4.27 o
   0   4   6      250.73      272.96      2.53 o
   1   4   6       44.13       63.76      1.07 o
   2   4   6      334.37      381.51      6.07 o
   3   4   6       80.28       96.52      2.26 o
   4   4   6      135.60      119.14      2.72 o
   5   4   6       88.47       99.44      2.93 o
   6   4   6        9.86        7.68      1.95 o
   7   4   6      225.29      241.68      5.19 o
   8   4   6      161.59      184.20      7.01 o
   9   4   6       84.22       77.81      8.51 o
 -12   5   6        1.15       -1.24      2.48 o
 -11   5   6       30.75       25.56      3.14 o
 -10   5   6        3.90        4.37      2.09 o
  -9   5   6      135.65      136.38      5.24 o
  -8   5   6      231.29      222.27      5.36 o
  -7   5   6      140.62      146.14      4.26 o
  -6   5   6       79.12       71.95      2.44 o
  -5   5   6       14.93       21.84      1.95 o
  -4   5   6       65.59       80.39      2.71 o
  -3   5   6      206.40      230.19      3.23 o
  -2   5   6       23.23       22.40      1.32 o
  -1   5   6       61.07       64.22      1.53 o
   0   5   6        3.37        2.62      0.59 o
   1   5   6       50.67       47.98      1.25 o
   2   5   6      791.45      804.00      6.43 o
   3   5   6       82.31       81.96      2.81 o
   4   5   6       24.97       32.23      1.98 o
   5   5   6      229.98      219.52      5.76 o
   6   5   6       28.76       32.39      2.86 o
   7   5   6       28.10       35.34      2.58 o
   8   5   6        0.21        5.31      2.32 o
   9   5   6        3.22       11.65      4.53 o
 -12   6   6        3.47       -1.29      4.61 o
 -11   6   6        0.01       -1.33      2.66 o
 -10   6   6        0.07        4.85      2.46 o
  -9   6   6        2.63        0.32      1.95 o
  -8   6   6        0.68       -0.20      1.60 o
  -7   6   6        9.62        2.83      1.49 o
  -6   6   6       47.58       54.78      2.48 o
  -5   6   6      396.74      392.69      6.84 o
  -4   6   6       49.67       48.56      2.41 o
  -3   6   6        0.42        0.18      0.90 o
  -2   6   6      281.23      280.37      3.72 o
  -1   6   6        0.33       -0.46      0.93 o
   0   6   6       82.96       77.65      2.06 o
   1   6   6        8.48        6.97      0.81 o
   2   6   6       57.25       39.17      1.44 o
   3   6   6       33.67       28.57      1.66 o
   4   6   6        1.56       -0.37      0.97 o
   5   6   6       63.18       67.47      2.14 o
   6   6   6       81.55       67.24      6.08 o
   7   6   6       14.66       11.91      1.92 o
   8   6   6       12.12        6.44      4.38 o
 -11   7   6        1.07       -1.06      2.75 o
 -10   7   6        7.66        4.96      3.10 o
  -9   7   6       40.22       44.35      3.59 o
  -8   7   6       14.62        4.13      1.81 o
  -7   7   6       32.72       27.76      4.03 o
  -6   7   6        1.00       -0.65      1.31 o
  -5   7   6       17.54       14.16      2.78 o
  -4   7   6        0.21       -0.70      1.40 o
  -3   7   6       13.24       16.31      1.42 o
  -2   7   6      162.45      141.63      2.91 o
  -1   7   6        3.70        4.09      1.16 o
   0   7   6       78.97       66.23      2.09 o
   1   7   6       64.29       52.56      1.86 o
   2   7   6       21.25       15.43      1.36 o
   3   7   6      348.55      339.41      4.71 o
   4   7   6      107.49       99.60      3.58 o
   5   7   6       86.39       81.59      3.34 o
   6   7   6        0.06       -0.73      1.45 o
   7   7   6        6.68        8.93      3.47 o
   8   7   6        1.64        4.67      3.93 o
 -11   8   6       16.54       15.41      4.25 o
 -10   8   6        1.14        2.90      2.59 o
  -9   8   6        4.87        5.59      2.99 o
  -8   8   6       54.22       54.56      4.06 o
  -7   8   6        1.93       -0.72      1.44 o
  -6   8   6        9.46        3.36      2.37 o
  -5   8   6       56.44       63.11      3.67 o
  -4   8   6      144.78      135.92      3.35 o
  -3   8   6      520.61      504.54      6.97 o
  -2   8   6       25.44       23.47      1.79 o
  -1   8   6        3.32        2.52      1.26 o
   0   8   6      222.62      214.25      3.96 o
   1   8   6       25.84       24.21      1.90 o
   2   8   6       19.41       18.76      1.69 o
   3   8   6       46.02       39.18      3.03 o
   4   8   6       51.34       47.34      3.18 o
   5   8   6       27.00       34.79      4.08 o
   6   8   6        3.24       -0.90      1.79 o
   7   8   6       11.12       18.38      3.95 o
 -10   9   6        0.01        1.67      4.26 o
  -9   9   6       36.02       31.41      3.55 o
  -8   9   6        2.89        6.52      2.54 o
  -7   9   6        7.29        1.55      2.63 o
  -6   9   6        0.38       -0.93      1.87 o
  -5   9   6        7.65        8.49      2.14 o
  -4   9   6       29.46       24.95      2.58 o
  -3   9   6        7.59        4.37      1.85 o
  -2   9   6       31.33       26.30      2.30 o
  -1   9   6        5.61       -0.75      1.50 o
   0   9   6        1.03       -0.73      1.46 o
   1   9   6       29.54       30.75      2.71 o
   2   9   6        4.59        0.18      2.06 o
   3   9   6        0.24       -0.90      1.79 o
   4   9   6        4.75        0.12      1.91 o
   5   9   6        1.42       -0.91      1.82 o
   6   9   6        4.12        4.40      3.81 o
  -9  10   6        7.94        7.90      3.30 o
  -8  10   6        1.17       -1.32      2.64 o
  -7  10   6        3.25        6.92      2.84 o
  -6  10   6        4.06        2.44      2.29 o
  -5  10   6       22.23       22.95      2.95 o
  -4  10   6        1.68       -0.93      1.86 o
  -3  10   6      200.73      215.49      5.30 o
  -2  10   6       93.25      102.43      4.02 o
  -1  10   6       12.82        8.51      2.36 o
   0  10   6        5.08        2.45      2.41 o
   1  10   6        2.32       -0.94      1.88 o
   2  10   6       14.49        9.87      3.32 o
   3  10   6       18.82       16.88      2.84 o
   4  10   6       47.49       64.86      4.03 o
   5  10   6        1.96       -0.86      2.18 o
  -8  11   6       16.10       16.38      3.62 o
  -7  11   6        1.10       -1.17      2.33 o
  -6  11   6        4.27       -1.22      2.44 o
  -5  11   6       10.20       11.15      3.02 o
  -4  11   6       28.69       33.58      3.11 o
  -3  11   6       11.16        9.65      2.29 o
  -2  11   6       10.23        7.03      3.38 o
  -1  11   6       22.90       25.63      3.15 o
   0  11   6       31.51       28.41      4.32 o
   1  11   6        0.50       -1.10      2.20 o
   2  11   6       21.61       27.28      4.47 o
   3  11   6       32.13       33.47      3.50 o
   4  11   6        0.04        1.32      2.46 o
  -6  12   6        0.45       -1.46      2.91 o
  -5  12   6        6.20        7.09      3.37 o
  -4  12   6        0.51       -0.49      2.99 o
  -3  12   6        0.01       -1.12      2.97 o
  -2  12   6        0.67        2.09      2.79 o
  -1  12   6        0.06       -2.13      4.26 o
   0  12   6       46.20       49.58      4.11 o
   1  12   6       25.00       22.60      3.31 o
   2  12   6        3.98        4.32      3.06 o
  -2  13   6       18.48       17.91      3.51 o
  -1  13   6        0.20       -0.08      2.89 o
 -13   0   7       17.39       28.34      5.50 o
 -11   0   7       43.39       32.77      4.86 o
  -9   0   7        2.07        4.11      4.01 o
  -7   0   7      309.79      321.90      6.98 o
  -5   0   7      107.16      117.33      3.67 o
  -3   0   7     2281.24     2314.23     16.74 o
  -1   0   7       23.14       28.61      1.23 o
   1   0   7      574.94      663.20      6.49 o
   3   0   7       10.62       12.44      0.95 o
   5   0   7      287.70      257.89      5.33 o
   7   0   7       36.26       61.43      5.50 o
   9   0   7        1.43        4.49      3.88 o
 -13   1   7       82.49      101.40      5.45 o
 -12   1   7       70.49       71.90      4.56 o
 -11   1   7        2.71       -1.00      1.99 o
 -10   1   7       23.03       20.04      2.88 o
  -9   1   7      268.32      261.50      6.26 o
  -8   1   7       30.26       40.33      2.98 o
  -7   1   7      759.36      801.99      9.11 o
  -6   1   7       53.40       57.96      2.23 o
  -5   1   7      670.33      731.69      6.55 o
  -4   1   7       86.38       68.17      1.65 o
  -3   1   7     2009.15     2199.91     11.74 o
  -2   1   7       56.00       64.79      1.26 o
  -1   1   7      120.18      136.22      1.65 o
   0   1   7      421.90      412.60      3.00 o
   1   1   7       81.61       80.16      1.26 o
   2   1   7     1217.77     1294.56      7.13 o
   3   1   7      150.33      179.33      1.96 o
   4   1   7       13.90       13.99      0.82 o
   5   1   7       26.83       16.46      1.18 o
   6   1   7       37.84       42.87      2.65 o
   7   1   7       67.34       56.30      3.82 o
   8   1   7        4.41        6.10      3.12 o
   9   1   7        4.48        5.81      2.94 o
 -13   2   7        8.38        6.95      2.94 o
 -12   2   7        0.03        3.86      2.96 o
 -11   2   7       21.48       22.50      3.09 o
 -10   2   7      117.09      118.78      5.14 o
  -9   2   7      209.80      202.92      5.67 o
  -8   2   7      155.61      156.06      5.66 o
  -7   2   7       68.52       72.44      2.91 o
  -6   2   7        7.70       10.04      1.26 o
  -5   2   7       17.36       15.07      1.14 o
  -4   2   7      807.57      883.13      6.88 o
  -3   2   7      191.18      214.87      2.43 o
  -2   2   7     1175.53     1261.42      7.34 o
  -1   2   7     1948.44     2184.21     11.79 o
   0   2   7        2.94        3.27      0.50 o
   1   2   7       63.80       53.31      1.79 o
   2   2   7      624.66      622.15      5.35 o
   3   2   7      130.76      124.38      2.08 o
   4   2   7        2.15        2.62      0.95 o
   5   2   7       86.41       81.75      1.82 o
   6   2   7       35.71       32.63      1.78 o
   7   2   7       86.86      114.41      5.31 o
   8   2   7        5.06        9.30      2.63 o
   9   2   7        4.66        9.50      2.85 o
 -13   3   7        2.07        1.06      2.85 o
 -12   3   7       55.37       51.86      3.80 o
 -11   3   7       62.16       60.46      3.62 o
 -10   3   7      229.38      231.86      6.23 o
  -9   3   7       48.17       66.94      4.31 o
  -8   3   7        5.84       11.80      2.17 o
  -7   3   7       34.85       37.16      2.70 o
  -6   3   7       10.80        8.46      0.94 o
  -5   3   7       10.96       10.30      1.57 o
  -4   3   7       11.03       13.35      1.45 o
  -3   3   7      365.95      360.40      3.91 o
  -2   3   7       16.27       11.71      0.80 o
  -1   3   7       68.90       71.27      1.45 o
   0   3   7      253.94      296.57      2.75 o
   1   3   7      232.85      231.03      3.42 o
   2   3   7      108.85      109.39      3.24 o
   3   3   7       25.71       37.91      2.07 o
   4   3   7        5.16        4.34      1.01 o
   5   3   7       37.74       47.47      2.07 o
   6   3   7       31.39       38.10      1.60 o
   7   3   7       23.07       23.42      2.56 o
   8   3   7       21.12       27.10      2.78 o
   9   3   7        3.64        1.63      3.80 o
 -12   4   7        2.33       -0.52      2.59 o
 -11   4   7        2.86        2.41      2.27 o
 -10   4   7      207.15      224.93      6.25 o
  -9   4   7      164.86      189.94      6.39 o
  -8   4   7     1340.46     1363.42     13.77 o
  -7   4   7       94.03       91.13      3.31 o
  -6   4   7       14.61       12.88      1.98 o
  -5   4   7      166.71      162.61      3.87 o
  -4   4   7       62.46       56.97      2.26 o
  -3   4   7      278.94      313.59      4.17 o
  -2   4   7       63.15       47.70      1.44 o
  -1   4   7       11.89        4.09      0.76 o
   0   4   7      411.97      441.86      3.84 o
   1   4   7       98.94      109.81      2.64 o
   2   4   7       89.15       76.27      3.15 o
   3   4   7        4.22        3.15      1.52 o
   4   4   7       94.18       85.42      2.05 o
   5   4   7       12.16       10.19      1.42 o
   6   4   7        6.11       -1.07      2.14 o
   7   4   7        2.48        1.84      3.30 o
   8   4   7        0.29        7.97      4.09 o
   9   4   7       10.49        8.48      4.42 o
 -12   5   7        0.83       -1.21      2.42 o
 -11   5   7        5.32        1.57      3.05 o
 -10   5   7       36.46       41.22      3.13 o
  -9   5   7       20.48       23.55      2.44 o
  -8   5   7        0.08        2.22      1.72 o
  -7   5   7        2.90        1.80      1.70 o
  -6   5   7      309.11      290.60      7.19 o
  -5   5   7      260.68      281.70      6.31 o
  -4   5   7     1737.43     1798.48     14.91 o
  -3   5   7      162.48      145.25      3.20 o
  -2   5   7      339.25      338.29      4.16 o
  -1   5   7       52.86       57.12      1.63 o
   0   5   7        0.21       -0.33      0.65 o
   1   5   7        1.64       -0.09      0.74 o
   2   5   7      177.28      185.37      4.18 o
   3   5   7      462.95      453.78      6.88 o
   4   5   7       47.65       59.27      3.31 o
   5   5   7       36.72       35.72      2.32 o
   6   5   7        5.82        5.61      2.60 o
   7   5   7       70.82       79.20      6.46 o
   8   5   7       36.62       28.03      5.46 o
 -12   6   7        1.73        0.73      2.77 o
 -11   6   7        2.73        2.22      2.76 o
 -10   6   7        0.18        3.24      2.46 o
  -9   6   7      112.98      132.73      7.87 o
  -8   6   7       58.06       53.34      2.86 o
  -7   6   7      167.02      160.07      6.69 o
  -6   6   7      367.10      340.79      6.80 o
  -5   6   7      403.21      384.54      7.84 o
  -4   6   7        0.77        3.18      1.48 o
  -3   6   7       14.22       18.21      1.22 o
  -2   6   7       55.45       43.24      1.72 o
  -1   6   7        0.08       -0.17      0.94 o
   0   6   7        8.19        5.91      1.04 o
   1   6   7       74.57       77.07      2.03 o
   2   6   7        0.48        0.06      0.93 o
   3   6   7        9.90        1.91      2.72 o
   4   6   7        0.01       -1.14      2.28 o
   5   6   7       43.25       43.81      3.84 o
   6   6   7       29.55       24.41      3.26 o
   7   6   7        1.04        1.74      3.81 o
   8   6   7        0.14       -1.99      3.99 o
 -11   7   7        1.27        0.89      2.57 o
 -10   7   7       25.49       28.05      3.45 o
  -9   7   7        8.27       10.31      2.73 o
  -8   7   7       25.09       17.46      2.86 o
  -7   7   7        0.42       -1.14      2.29 o
  -6   7   7       81.07       77.24      4.10 o
  -5   7   7      147.44      140.33      4.57 o
  -4   7   7      106.78       89.02      3.26 o
  -3   7   7      155.25      131.33      2.85 o
  -2   7   7       59.47       62.25      2.17 o
  -1   7   7      110.47      107.96      2.61 o
   0   7   7        0.41       -0.54      1.09 o
   1   7   7       13.51       10.20      0.96 o
   2   7   7        7.29       -0.82      1.64 o
   3   7   7        1.60       -1.21      2.42 o
   4   7   7        1.20       -1.25      2.50 o
   5   7   7       36.61       38.67      3.96 o
   6   7   7        3.64        2.45      2.89 o
   7   7   7        0.71        1.75      5.31 o
 -10   8   7       10.87        6.67      2.83 o
  -9   8   7       11.49       16.41      3.08 o
  -8   8   7        0.58       -1.09      2.19 o
  -7   8   7       49.45       42.26      3.67 o
  -6   8   7        2.35       -1.08      2.15 o
  -5   8   7       76.13       77.98      4.11 o
  -4   8   7       42.31       39.17      2.78 o
  -3   8   7       56.73       56.45      2.30 o
  -2   8   7      111.67       99.95      2.87 o
  -1   8   7       47.71       47.43      2.17 o
   0   8   7       35.94       28.52      2.05 o
   1   8   7       29.54       23.82      2.18 o
   2   8   7       45.50       39.70      3.29 o
   3   8   7       50.03       34.76      2.67 o
   4   8   7        0.27       -0.82      1.63 o
   5   8   7        0.12       -0.76      2.78 o
   6   8   7        0.65        2.44      3.47 o
   7   8   7       12.63       20.76      5.33 o
 -10   9   7       17.46       24.17      3.62 o
  -9   9   7        2.20        0.16      2.58 o
  -8   9   7        0.16        0.26      3.32 o
  -7   9   7        3.99       -1.25      2.50 o
  -6   9   7        5.46        3.05      2.54 o
  -5   9   7       23.26       20.92      2.65 o
  -4   9   7        2.05       -0.93      1.85 o
  -3   9   7       36.27       36.85      2.78 o
  -2   9   7       11.75       14.27      2.35 o
  -1   9   7      292.68      330.50      5.71 o
   0   9   7       54.53       54.71      3.54 o
   1   9   7        8.42        1.41      2.15 o
   2   9   7        5.52        2.89      2.02 o
   3   9   7       19.37       24.28      2.64 o
   4   9   7        1.62        1.33      2.36 o
   5   9   7        0.64       -1.35      2.69 o
   6   9   7        4.14        6.81      4.20 o
  -9  10   7       10.14        9.52      3.28 o
  -8  10   7        5.13        1.86      2.83 o
  -7  10   7        3.56        0.31      2.64 o
  -6  10   7        7.92        7.06      2.66 o
  -5  10   7        2.90        1.94      2.29 o
  -4  10   7       21.16       21.54      2.69 o
  -3  10   7        0.00       -0.01      2.03 o
  -2  10   7       28.77       29.02      3.29 o
  -1  10   7       11.23        4.31      2.62 o
   0  10   7       14.54       10.81      2.65 o
   1  10   7       54.38       49.12      3.85 o
   2  10   7        3.96        1.97      2.18 o
   3  10   7        0.00        2.54      2.17 o
   4  10   7        0.34        2.67      2.12 o
   5  10   7        1.34       -1.31      3.13 o
  -7  11   7       25.35       28.29      3.52 o
  -6  11   7        0.73       -1.11      2.22 o
  -5  11   7        0.80       -1.24      2.49 o
  -4  11   7        0.01       -1.43      2.92 o
  -3  11   7        2.20        7.84      3.03 o
  -2  11   7       20.31       17.37      3.08 o
  -1  11   7        3.85        4.19      2.39 o
   0  11   7        0.85       -1.16      2.32 o
   1  11   7        1.53        0.22      2.46 o
   2  11   7       23.75       26.65      3.63 o
   3  11   7        1.59        0.61      2.66 o
  -5  12   7        6.04       -1.35      3.14 o
  -4  12   7       16.23       21.02      3.72 o
  -3  12   7       57.64       55.12      5.51 o
  -2  12   7       36.55       44.22      4.06 o
  -1  12   7       10.62       14.47      3.27 o
   0  12   7        0.84       -1.13      2.26 o
   1  12   7        2.49        0.44      2.51 o
 -12   0   8       10.45        6.21      3.80 o
 -10   0   8       91.44       99.30      9.29 o
  -8   0   8        1.54        2.98      2.11 o
  -6   0   8      219.03      230.91      6.34 o
  -4   0   8      133.58      132.19      3.05 o
  -2   0   8      383.39      347.95      4.16 o
   0   0   8       24.91       28.61      1.33 o
   2   0   8        9.57        5.77      0.86 o
   4   0   8      335.39      370.93      4.87 o
   6   0   8       63.00       77.95      4.56 o
   8   0   8        0.36       -1.40      3.50 o
 -13   1   8        7.72        8.06      4.26 o
 -12   1   8        3.67        3.98      2.90 o
 -11   1   8        4.12       -1.29      2.58 o
 -10   1   8       10.87        2.12      2.28 o
  -9   1   8        3.30        3.32      2.57 o
  -8   1   8       56.01       53.02      2.86 o
  -7   1   8        3.16        4.34      1.49 o
  -6   1   8      232.86      240.81      4.05 o
  -5   1   8       35.49       29.75      1.45 o
  -4   1   8       36.32       44.69      1.46 o
  -3   1   8      122.60      120.83      2.30 o
  -2   1   8       16.79       13.96      0.80 o
  -1   1   8       66.93       65.84      1.29 o
   0   1   8      117.18      108.76      1.62 o
   1   1   8       37.91       32.10      0.95 o
   2   1   8        7.69        4.85      0.46 o
   3   1   8       65.29       66.12      1.42 o
   4   1   8      244.81      217.08      2.40 o
   5   1   8        4.06        3.46      1.01 o
   6   1   8       25.90       23.40      2.06 o
   7   1   8        9.00        6.83      2.14 o
   8   1   8        0.10       -0.46      2.17 o
 -13   2   8       29.05       27.69      3.51 o
 -12   2   8       43.02       50.43      4.39 o
 -11   2   8       66.21       69.85      4.32 o
 -10   2   8        1.65        0.86      2.33 o
  -9   2   8      108.71       99.48      4.21 o
  -8   2   8       24.85       23.56      2.27 o
  -7   2   8        2.40        3.59      1.34 o
  -6   2   8      161.99      176.06      3.66 o
  -5   2   8      400.68      402.37      4.54 o
  -4   2   8      261.80      260.43      3.25 o
  -3   2   8       51.07       63.53      1.92 o
  -2   2   8       77.07       62.58      1.48 o
  -1   2   8       28.17       42.46      1.25 o
   0   2   8       24.02       15.39      0.80 o
   1   2   8      141.36      149.70      2.72 o
   2   2   8        0.00       -0.19      0.64 o
   3   2   8       73.37       68.74      1.60 o
   4   2   8        2.69        1.59      0.92 o
   5   2   8        9.56       13.99      1.44 o
   6   2   8        1.16        1.63      1.30 o
   7   2   8        1.25        3.45      1.73 o
   8   2   8        1.89       -1.26      2.84 o
 -13   3   8        4.67        1.03      3.25 o
 -12   3   8       12.47       13.22      3.22 o
 -11   3   8       12.02       13.73      2.78 o
 -10   3   8      128.13      128.17      5.94 o
  -9   3   8      139.61      134.08      5.13 o
  -8   3   8      146.32      146.33      4.07 o
  -7   3   8      134.33      127.67      3.20 o
  -6   3   8       58.60       54.04      2.94 o
  -5   3   8        0.20       -0.59      1.19 o
  -4   3   8      103.06      101.04      2.60 o
  -3   3   8      200.99      195.92      2.82 o
  -2   3   8     1137.79     1199.37      8.03 o
  -1   3   8       81.68       78.16      2.18 o
   0   3   8      812.60      888.72      5.99 o
   1   3   8      760.11      757.80      8.29 o
   2   3   8        0.13        0.50      1.42 o
   3   3   8        4.89        2.47      1.60 o
   4   3   8      115.21      113.45      3.71 o
   5   3   8       19.41       17.75      1.21 o
   6   3   8        0.25       -0.75      2.95 o
   7   3   8        7.12        1.92      3.19 o
   8   3   8       11.36       14.72      3.53 o
 -12   4   8        2.02        0.88      2.84 o
 -11   4   8       32.19       31.78      3.39 o
 -10   4   8       17.48       16.79      2.31 o
  -9   4   8       18.68       19.70      2.31 o
  -8   4   8      246.78      225.33      7.79 o
  -7   4   8        7.41        5.98      1.98 o
  -6   4   8        0.12       -0.78      1.56 o
  -5   4   8       19.89       19.88      1.82 o
  -4   4   8      141.81      146.85      3.39 o
  -3   4   8       23.75       25.06      1.15 o
  -2   4   8     1068.94     1131.11      7.96 o
  -1   4   8      316.34      315.67      2.99 o
   0   4   8      200.46      202.25      2.32 o
   1   4   8      106.40      132.71      3.44 o
   2   4   8       63.57       64.07      3.89 o
   3   4   8       18.97       14.07      2.11 o
   4   4   8        6.43        3.62      1.82 o
   5   4   8       21.90        7.07      2.35 o
   6   4   8        0.01       -0.14      3.05 o
   7   4   8        3.57        8.18      3.83 o
   8   4   8        0.89        5.84      3.78 o
 -12   5   8        0.00       -1.32      2.63 o
 -11   5   8        0.01       -1.44      2.89 o
 -10   5   8       26.76       35.86      4.43 o
  -9   5   8        6.59        8.47      2.45 o
  -8   5   8      498.34      527.65     11.44 o
  -7   5   8      240.12      244.31      6.02 o
  -6   5   8      411.36      395.58      7.20 o
  -5   5   8        0.07        0.44      1.98 o
  -4   5   8        0.16        0.92      1.26 o
  -3   5   8        2.81        2.03      0.57 o
  -2   5   8        3.84        4.37      1.15 o
  -1   5   8       83.78       68.59      2.01 o
   0   5   8      444.64      449.85      4.14 o
   1   5   8       34.41       34.08      1.42 o
   2   5   8       11.56       13.97      2.20 o
   3   5   8      152.03      147.43      4.70 o
   4   5   8        5.42        9.94      2.56 o
   5   5   8        4.43       -0.71      2.30 o
   6   5   8        5.56        5.89      5.11 o
   7   5   8        0.24       -1.64      3.28 o
   8   5   8       12.70       13.68      4.68 o
 -12   6   8        2.23        1.69      2.95 o
 -11   6   8        1.72       -1.33      2.66 o
 -10   6   8        4.14        3.35      2.36 o
  -9   6   8        1.62        4.69      3.26 o
  -8   6   8        2.46       -0.58      2.14 o
  -7   6   8       14.65       19.65      2.68 o
  -6   6   8       19.17       18.76      2.56 o
  -5   6   8      266.45      238.37      4.87 o
  -4   6   8      130.53      140.57      3.63 o
  -3   6   8      255.53      247.33      3.27 o
  -2   6   8        5.47        1.76      0.97 o
  -1   6   8        8.75        8.69      1.12 o
   0   6   8      231.28      242.70      2.61 o
   1   6   8        3.54        2.68      1.14 o
   2   6   8      153.21      144.77      5.89 o
   3   6   8        0.48        0.63      2.20 o
   4   6   8       35.13       27.48      3.31 o
   5   6   8       95.52       97.77      5.13 o
   6   6   8       11.48        7.63      4.44 o
   7   6   8        0.04       -1.92      3.84 o
 -11   7   8       22.58       21.73      3.62 o
 -10   7   8        0.99       -1.26      2.62 o
  -9   7   8       18.66       23.58      3.22 o
  -8   7   8        2.77        4.17      2.31 o
  -7   7   8      283.48      306.61      7.23 o
  -6   7   8       48.27       47.14      3.54 o
  -5   7   8      398.02      398.92      7.12 o
  -4   7   8      110.75      114.01      3.80 o
  -3   7   8      127.18      137.22      3.14 o
  -2   7   8        5.46        4.84      1.24 o
  -1   7   8      164.37      164.24      3.37 o
   0   7   8        6.93       11.89      1.35 o
   1   7   8       74.68       73.87      2.57 o
   2   7   8        0.03       -0.86      1.71 o
   3   7   8       18.05       14.81      2.85 o
   4   7   8       10.52        9.84      3.68 o
   5   7   8       22.02       26.13      3.40 o
   6   7   8       13.12       11.11      4.53 o
   7   7   8        2.91        3.89      4.41 o
 -10   8   8        6.54        7.70      3.57 o
  -9   8   8        0.36       -1.15      2.30 o
  -8   8   8        0.21       -0.32      2.37 o
  -7   8   8        5.00        0.62      2.28 o
  -6   8   8        2.10       -1.19      2.37 o
  -5   8   8      228.08      225.25      5.65 o
  -4   8   8      122.22      129.36      4.19 o
  -3   8   8      854.59      899.74     11.16 o
  -2   8   8      355.49      366.90      5.44 o
  -1   8   8      182.29      185.93      8.77 o
   0   8   8       91.84       83.47      3.67 o
   1   8   8       42.26       36.59      4.04 o
   2   8   8        0.02       -0.23      1.65 o
   3   8   8        2.76        1.56      1.19 o
   4   8   8       47.08       37.58      3.96 o
   5   8   8       21.72       19.76      3.50 o
   6   8   8       14.40        8.24      6.27 o
  -9   9   8        0.07       -1.22      2.43 o
  -8   9   8        1.50       -1.28      2.57 o
  -7   9   8        2.79        0.67      2.71 o
  -6   9   8        1.00       -1.15      2.29 o
  -5   9   8       30.05       28.36      2.84 o
  -4   9   8       74.22       68.57      3.46 o
  -3   9   8        0.10        3.62      1.94 o
  -2   9   8      169.42      202.02      5.93 o
  -1   9   8       32.82       41.08      3.40 o
   0   9   8      124.15      140.51      4.94 o
   1   9   8       73.04       79.16      3.95 o
   2   9   8       13.55       14.28      2.43 o
   3   9   8       13.14       14.82      2.84 o
   4   9   8        0.94       -1.31      2.74 o
   5   9   8        0.50        6.99      3.47 o
  -8  10   8        0.99       -1.46      2.92 o
  -7  10   8        1.02       -1.53      3.07 o
  -6  10   8        0.52       -1.08      2.15 o
  -5  10   8        8.39        7.06      2.52 o
  -4  10   8       18.85       18.72      3.22 o
  -3  10   8        0.56       -1.27      2.54 o
  -2  10   8      155.09      169.07      5.79 o
  -1  10   8       84.61       83.58      4.40 o
   0  10   8        0.01        1.04      2.25 o
   1  10   8       41.01       40.72      5.53 o
   2  10   8        4.90        6.78      2.66 o
   3  10   8        6.17       11.66      2.69 o
   4  10   8       13.34       14.69      3.76 o
  -7  11   8        9.57       12.31      3.47 o
  -6  11   8        1.02       -1.44      2.89 o
  -5  11   8        4.00        2.32      3.71 o
  -4  11   8        3.40        1.22      2.74 o
  -3  11   8        2.28        3.65      2.84 o
  -2  11   8       48.09       51.57      4.14 o
  -1  11   8       28.42       32.16      3.48 o
   0  11   8       52.91       55.15      3.97 o
   1  11   8       42.65       51.20      3.88 o
   2  11   8       58.28       51.25      6.09 o
  -5  12   8        0.44       -1.57      3.14 o
  -4  12   8        6.03        5.96      5.40 o
  -3  12   8        3.95       -0.80      2.92 o
  -2  12   8       10.64        5.02      4.03 o
  -1  12   8        5.79        8.31      3.24 o
   0  12   8        7.91        6.36      2.79 o
 -13   0   9        6.01        1.32      5.26 o
 -11   0   9        0.09       -1.63      3.26 o
  -9   0   9      104.55      102.10      8.34 o
  -7   0   9      288.53      295.83      6.82 o
  -5   0   9       80.19       81.06      2.78 o
  -3   0   9        0.00       -0.60      1.19 o
  -1   0   9       53.85       55.57      1.98 o
   1   0   9      278.74      294.76      4.07 o
   3   0   9        4.64        1.99      1.01 o
   5   0   9       38.53       41.17      3.24 o
   7   0   9        6.19       10.65      2.76 o
 -13   1   9        6.39        8.63      3.16 o
 -12   1   9        3.28       -1.22      2.44 o
 -11   1   9       11.56        8.07      2.68 o
 -10   1   9        1.32       -1.07      2.15 o
  -9   1   9      256.77      245.22      5.51 o
  -8   1   9        0.00        0.27      1.75 o
  -7   1   9        1.62        0.93      1.21 o
  -6   1   9       77.45       68.87      2.48 o
  -5   1   9        5.56        2.75      0.93 o
  -4   1   9       69.38       65.00      1.83 o
  -3   1   9      551.35      607.30      5.44 o
  -2   1   9      970.55      963.69      6.95 o
  -1   1   9       15.17       20.57      1.02 o
   0   1   9      637.18      577.27      4.77 o
   1   1   9        0.02        1.51      0.54 o
   2   1   9        8.35        8.44      0.48 o
   3   1   9      120.82      117.20      1.81 o
   4   1   9        3.22        2.14      1.21 o
   5   1   9        0.07       -0.53      1.05 o
   6   1   9        0.65        0.94      1.76 o
   7   1   9        0.01       -0.10      1.50 o
   8   1   9        1.29       -1.06      2.13 o
 -13   2   9        2.02        6.37      2.97 o
 -12   2   9        5.55        0.60      2.97 o
 -11   2   9        2.86        1.79      2.05 o
 -10   2   9       15.05        9.18      2.71 o
  -9   2   9       83.46       80.18      4.44 o
  -8   2   9      350.49      350.59      6.45 o
  -7   2   9        0.00       -0.55      1.11 o
  -6   2   9      147.11      150.25      3.40 o
  -5   2   9      123.89      123.45      2.65 o
  -4   2   9      170.21      200.80      2.98 o
  -3   2   9      154.95      139.49      2.53 o
  -2   2   9       50.89       50.85      1.58 o
  -1   2   9        0.36       -0.26      0.53 o
   0   2   9       12.79        6.30      0.65 o
   1   2   9       64.08       60.10      1.09 o
   2   2   9      162.02      154.06      2.73 o
   3   2   9        7.07        4.08      1.15 o
   4   2   9        1.81       -1.29      2.58 o
   5   2   9        9.48        9.80      1.88 o
   6   2   9       39.95       40.06      3.31 o
   7   2   9       27.24       37.22      3.28 o
   8   2   9        2.77        3.83      3.54 o
 -13   3   9        0.01       -1.45      2.91 o
 -12   3   9       18.28       10.85      5.44 o
 -11   3   9       35.69       38.59      4.11 o
 -10   3   9       89.08       98.92      5.49 o
  -9   3   9        6.37       12.06      2.52 o
  -8   3   9       34.66       39.60      2.39 o
  -7   3   9        5.16        1.45      0.92 o
  -6   3   9        5.65        5.03      1.69 o
  -5   3   9       35.59       31.03      2.04 o
  -4   3   9      169.46      169.37      3.53 o
  -3   3   9        3.83        2.74      0.86 o
  -2   3   9       20.61       20.95      1.17 o
  -1   3   9      147.75      137.71      2.32 o
   0   3   9       27.33       35.23      0.96 o
   1   3   9        1.00        3.46      0.94 o
   2   3   9       20.46       19.33      1.88 o
   3   3   9       49.60       50.59      2.70 o
   4   3   9       16.96       21.66      2.68 o
   5   3   9        4.51        1.82      2.29 o
   6   3   9       32.28       37.50      5.28 o
   7   3   9        0.07        0.45      3.07 o
   8   3   9        0.00       -0.87      2.94 o
 -12   4   9        1.61       -1.37      2.75 o
 -11   4   9       24.38       17.65      3.33 o
 -10   4   9        9.12       10.82      2.71 o
  -9   4   9        0.80        5.64      2.63 o
  -8   4   9        0.47        5.14      2.38 o
  -7   4   9      165.67      147.88      5.46 o
  -6   4   9       12.41       11.48      2.17 o
  -5   4   9        4.40        3.54      1.32 o
  -4   4   9       53.67       52.91      2.35 o
  -3   4   9      132.74      141.34      2.66 o
  -2   4   9        3.75        4.66      0.94 o
  -1   4   9      279.12      262.05      2.70 o
   0   4   9      106.85       93.57      1.39 o
   1   4   9        0.31       -0.67      1.34 o
   2   4   9        6.35        8.79      1.96 o
   3   4   9       59.58       40.32      3.06 o
   4   4   9        3.32       -1.41      2.81 o
   5   4   9       17.85        8.40      3.40 o
   6   4   9        8.59        5.52      3.53 o
   7   4   9        0.07        0.49      3.08 o
 -12   5   9        0.88       -1.23      2.46 o
 -11   5   9        0.95       -1.22      2.45 o
 -10   5   9       11.36       12.18      2.75 o
  -9   5   9       50.43       52.92      3.85 o
  -8   5   9       24.80       32.03      4.06 o
  -7   5   9       27.71       36.72      4.17 o
  -6   5   9       45.15       34.15      2.85 o
  -5   5   9       57.17       48.92      2.57 o
  -4   5   9        0.18       -0.63      1.26 o
  -3   5   9      176.52      177.99      3.03 o
  -2   5   9        0.28       -0.45      0.89 o
  -1   5   9       97.26       87.28      1.84 o
   0   5   9       38.34       28.29      1.07 o
   1   5   9        5.51        4.79      1.32 o
   2   5   9       18.41       18.14      2.71 o
   3   5   9       57.54       52.64      4.12 o
   4   5   9       27.04       18.96      3.17 o
   5   5   9       18.55       15.30      4.07 o
   6   5   9       16.76       20.86      4.51 o
   7   5   9        5.35        8.84      4.20 o
 -11   6   9        0.89       -1.47      2.93 o
 -10   6   9       57.54       73.79      4.53 o
  -9   6   9      181.73      197.46      6.33 o
  -8   6   9       18.79       17.28      3.64 o
  -7   6   9      325.91      341.67      7.44 o
  -6   6   9      939.93      982.07     13.37 o
  -5   6   9       46.63       50.33      2.82 o
  -4   6   9      136.28      131.67      3.67 o
  -3   6   9      143.36      150.37      3.07 o
  -2   6   9       14.98       13.66      1.40 o
  -1   6   9      452.99      425.22      5.17 o
   0   6   9        5.45        4.05      1.03 o
   1   6   9        0.12       -0.45      0.90 o
   2   6   9      251.64      272.68      7.76 o
   3   6   9       39.11       29.59      3.70 o
   4   6   9       13.22       11.51      2.98 o
   5   6   9       10.25       12.94      4.15 o
   6   6   9        4.91        3.46      5.17 o
 -11   7   9        3.74        3.77      2.87 o
 -10   7   9       14.09       20.19      3.33 o
  -9   7   9        1.99        3.63      2.45 o
  -8   7   9       26.89       29.70      3.35 o
  -7   7   9        8.98        0.12      2.43 o
  -6   7   9        1.16       -0.31      1.84 o
  -5   7   9       40.91       34.64      2.76 o
  -4   7   9      176.74      174.80      4.42 o
  -3   7   9      110.14      110.97      2.31 o
  -2   7   9      259.41      263.24      4.01 o
  -1   7   9       36.03       27.82      1.70 o
   0   7   9        8.31        6.30      1.44 o
   1   7   9        9.22        5.41      1.13 o
   2   7   9       23.24       27.83      3.82 o
   3   7   9       28.41       33.70      4.74 o
   4   7   9       77.00       74.99      5.34 o
   5   7   9       21.63       18.17      4.70 o
   6   7   9        0.71        2.48      3.72 o
 -10   8   9       58.28       74.96      6.38 o
  -9   8   9       11.00        9.58      3.03 o
  -8   8   9        0.05       -0.22      2.48 o
  -7   8   9        0.00       -1.22      2.45 o
  -6   8   9       23.15       18.05      2.73 o
  -5   8   9      136.45      133.87      4.80 o
  -4   8   9       33.12       28.35      2.54 o
  -3   8   9      273.99      289.77      5.38 o
  -2   8   9       62.31       66.00      3.76 o
  -1   8   9       11.68       16.41      2.56 o
   0   8   9      123.75      165.94      7.32 o
   1   8   9        0.76       -0.09      2.07 o
   2   8   9        9.37        4.62      1.18 o
   3   8   9        3.60        0.12      3.11 o
   4   8   9       18.18       22.36      4.00 o
   5   8   9       12.30       15.38      6.69 o
  -9   9   9       46.28       49.71      4.40 o
  -8   9   9       13.64       15.73      3.28 o
  -7   9   9        6.99        3.92      2.66 o
  -6   9   9        4.45        0.11      2.47 o
  -5   9   9       14.62       11.79      2.28 o
  -4   9   9       77.42       77.45      4.50 o
  -3   9   9      446.02      507.34      9.36 o
  -2   9   9      390.98      445.06      8.51 o
  -1   9   9      535.77      561.42     11.76 o
   0   9   9       72.45       71.99      4.00 o
   1   9   9       21.08       18.50      2.34 o
   2   9   9        5.28       11.56      3.43 o
   3   9   9        1.62       -1.66      3.33 o
   4   9   9        0.23        5.53      4.20 o
  -8  10   9        0.84       -0.72      3.03 o
  -7  10   9        0.02        4.09      2.65 o
  -6  10   9        2.92        0.83      2.96 o
  -5  10   9        1.55       -0.40      2.34 o
  -4  10   9       44.15       38.92      4.05 o
  -3  10   9       15.45       31.25      3.78 o
  -2  10   9       12.73       19.15      2.95 o
  -1  10   9      141.44      166.71      6.15 o
   0  10   9        1.13        7.74      3.27 o
   1  10   9      109.56      129.08      9.28 o
   2  10   9       16.54       16.28      2.75 o
   3  10   9       49.78       51.10      5.54 o
  -6  11   9       27.45       22.41      4.28 o
  -5  11   9       29.06       23.77      3.94 o
  -4  11   9       35.99       33.64      4.75 o
  -3  11   9        0.17        0.47      2.77 o
  -2  11   9       56.37       55.39      4.28 o
  -1  11   9        3.28        6.12      2.62 o
   0  11   9       37.97       42.28      3.54 o
   1  11   9       56.88       65.39      4.81 o
 -12   0  10        6.91       -1.59      3.17 o
 -10   0  10       23.58        8.81      3.45 o
  -8   0  10      174.02      197.27      6.21 o
  -6   0  10       54.66       42.27      3.37 o
  -4   0  10      107.33      130.72      3.60 o
  -2   0  10      163.69      159.33      3.56 o
   0   0  10       58.19       61.77      2.51 o
   2   0  10       88.72       93.79      2.48 o
   4   0  10        9.14        0.03      2.00 o
   6   0  10       14.88       17.28      2.77 o
 -13   1  10        9.13       10.28      3.45 o
 -12   1  10        2.92       -0.99      2.73 o
 -11   1  10        0.11       -0.94      1.88 o
 -10   1  10       53.52       42.37      3.44 o
  -9   1  10       13.75       14.44      2.92 o
  -8   1  10        9.14       14.42      2.18 o
  -7   1  10       10.77        9.56      1.68 o
  -6   1  10      135.33      133.78      3.18 o
  -5   1  10       85.38      104.97      2.27 o
  -4   1  10       37.70       32.95      1.47 o
  -3   1  10       71.35       79.47      2.03 o
  -2   1  10        6.45       13.59      1.14 o
  -1   1  10      418.08      435.89      4.18 o
   0   1  10       14.84        9.97      0.90 o
   1   1  10       46.71       53.71      1.26 o
   2   1  10       13.42        9.68      0.87 o
   3   1  10        0.41       -0.45      0.89 o
   4   1  10       24.62       10.88      3.08 o
   5   1  10        6.46        4.02      1.81 o
   6   1  10        0.01       -1.08      2.17 o
   7   1  10        5.32        4.41      2.21 o
 -13   2  10        3.35        3.27      2.79 o
 -12   2  10        0.49       -0.98      2.82 o
 -11   2  10        6.48        8.93      2.67 o
 -10   2  10        4.15        2.63      2.16 o
  -9   2  10       12.03       14.66      2.89 o
  -8   2  10      127.04      124.86      5.15 o
  -7   2  10       38.14       27.73      1.98 o
  -6   2  10       31.66       23.76      1.77 o
  -5   2  10        0.90        0.57      0.96 o
  -4   2  10      477.21      486.57      5.24 o
  -3   2  10       34.53       38.15      1.63 o
  -2   2  10       82.55       79.38      2.09 o
  -1   2  10      346.73      352.71      3.71 o
   0   2  10      147.41      142.33      1.97 o
   1   2  10      374.00      344.45      4.02 o
   2   2  10       50.03       44.90      1.57 o
   3   2  10        0.62       -0.97      1.94 o
   4   2  10        1.06       -0.56      1.11 o
   5   2  10       14.09        9.64      1.72 o
   6   2  10       12.07        7.12      3.29 o
   7   2  10        2.42        0.51      2.65 o
 -12   3  10        6.59        6.62      3.25 o
 -11   3  10        0.39       -0.35      2.47 o
 -10   3  10       29.96       35.61      3.79 o
  -9   3  10        1.62       -0.17      2.62 o
  -8   3  10       40.32       35.75      1.76 o
  -7   3  10        3.35       -0.34      1.67 o
  -6   3  10        3.75        3.95      1.66 o
  -5   3  10       12.51       16.16      1.80 o
  -4   3  10      152.65      145.04      2.83 o
  -3   3  10      107.48      114.32      2.49 o
  -2   3  10        2.73        0.05      0.89 o
  -1   3  10       44.35       40.41      1.25 o
   0   3  10       34.32       28.49      0.87 o
   1   3  10       61.99       70.29      2.19 o
   2   3  10       71.51       70.58      3.05 o
   3   3  10        0.27       -0.87      1.73 o
   4   3  10        5.97        2.57      2.37 o
   5   3  10        0.48        4.30      2.77 o
   6   3  10        1.03       -1.36      2.71 o
   7   3  10        1.28       -1.54      3.09 o
 -12   4  10        0.35       -1.27      2.54 o
 -11   4  10        0.02       -1.47      3.12 o
 -10   4  10        6.10       -1.27      2.54 o
  -9   4  10      161.22      176.84      5.71 o
  -8   4  10        1.15        5.95      2.74 o
  -7   4  10       70.23       69.57      3.84 o
  -6   4  10       90.73       97.09      3.77 o
  -5   4  10      124.04      115.91      4.06 o
  -4   4  10       52.38       49.61      2.36 o
  -3   4  10        9.62        5.76      1.02 o
  -2   4  10       99.59       93.25      2.32 o
  -1   4  10       90.29       73.43      1.89 o
   0   4  10       33.73       23.82      1.12 o
   1   4  10        0.16       -0.47      0.94 o
   2   4  10        0.52       -0.81      1.63 o
   3   4  10        0.98       -1.07      2.15 o
   4   4  10       33.48       29.89      3.69 o
   5   4  10        2.40        3.15      2.93 o
   6   4  10        3.99       12.38      3.55 o
   7   4  10        3.87        1.23      3.07 o
 -12   5  10        0.00        0.64      3.18 o
 -11   5  10        1.10        1.90      3.08 o
 -10   5  10       15.49       14.66      3.31 o
  -9   5  10      111.35      109.61      5.13 o
  -8   5  10      367.15      371.39      7.85 o
  -7   5  10      163.16      193.07      9.75 o
  -6   5  10        0.01       -0.93      1.87 o
  -5   5  10        0.18       -0.10      1.57 o
  -4   5  10      557.15      569.70      7.86 o
  -3   5  10       14.13        7.59      1.14 o
  -2   5  10       19.36        6.14      1.22 o
  -1   5  10       25.89       19.85      1.62 o
   0   5  10       27.39       24.66      1.39 o
   1   5  10       27.87       26.32      2.10 o
   2   5  10        5.74       -1.22      2.44 o
   3   5  10       10.72        7.84      3.98 o
   4   5  10       29.34       21.48      4.09 o
   5   5  10       18.44       21.00      4.46 o
   6   5  10        1.42       -1.72      3.43 o
 -11   6  10        1.62        3.48      3.10 o
 -10   6  10        1.00        3.71      2.81 o
  -9   6  10       39.81       56.49      5.01 o
  -8   6  10      103.48      110.29      5.23 o
  -7   6  10       58.43       56.30      3.80 o
  -6   6  10       82.17       72.09      3.74 o
  -5   6  10        0.26       -0.83      1.66 o
  -4   6  10       74.56       68.76      3.05 o
  -3   6  10        3.85        3.26      1.23 o
  -2   6  10      144.61      141.29      3.56 o
  -1   6  10       21.01       21.47      1.10 o
   0   6  10       39.47       31.82      2.11 o
   1   6  10       59.82       56.61      2.88 o
   2   6  10       30.44       24.76      3.45 o
   3   6  10        0.01       -1.50      3.00 o
   4   6  10        2.46       -1.67      3.34 o
   5   6  10       13.31        7.79      3.86 o
   6   6  10        8.47       12.01      4.30 o
 -11   7  10       34.59       43.60      4.34 o
 -10   7  10       27.20       31.36      3.61 o
  -9   7  10      108.69      122.34      5.65 o
  -8   7  10       67.23       66.45      4.43 o
  -7   7  10       27.28       28.90      3.36 o
  -6   7  10       72.29       64.81      3.74 o
  -5   7  10      154.77      156.87      4.84 o
  -4   7  10      116.16       98.32      3.91 o
  -3   7  10       77.38       63.62      3.11 o
  -2   7  10        0.38        0.22      1.46 o
  -1   7  10      127.21      104.60      3.84 o
   0   7  10       34.46       25.00      2.37 o
   1   7  10       55.14       52.39      3.25 o
   2   7  10        1.98       -0.55      2.97 o
   3   7  10        3.83        4.20      2.69 o
   4   7  10        6.16        5.11      4.05 o
   5   7  10       17.98       19.82      4.65 o
 -10   8  10        3.04        4.15      3.51 o
  -9   8  10       22.58       28.17      4.52 o
  -8   8  10        0.34        1.31      2.54 o
  -7   8  10        3.34       -1.18      2.36 o
  -6   8  10       20.83       19.02      2.98 o
  -5   8  10        0.27       -0.92      1.83 o
  -4   8  10       63.77       56.57      3.87 o
  -3   8  10      116.28      143.02      5.14 o
  -2   8  10      123.68      125.53      6.41 o
  -1   8  10        1.11       -0.38      1.89 o
   0   8  10        0.01        3.24      1.73 o
   1   8  10        6.38        4.00      1.37 o
   2   8  10        6.90        7.30      3.46 o
   3   8  10        8.81        9.56      3.73 o
   4   8  10        4.16        0.32      3.69 o
  -9   9  10       26.96       33.91      4.04 o
  -8   9  10        0.51        0.00      2.78 o
  -7   9  10       20.87       24.36      3.50 o
  -6   9  10        5.84        3.77      3.09 o
  -5   9  10        4.04        0.72      2.64 o
  -4   9  10       66.87       57.26      4.01 o
  -3   9  10       63.04       52.51      3.87 o
  -2   9  10       73.70       70.14      4.08 o
  -1   9  10       37.17       30.04      3.53 o
   0   9  10        0.80       -0.96      1.91 o
   1   9  10        0.79       -0.06      2.32 o
   2   9  10       32.35       31.60      4.73 o
   3   9  10       32.15       48.96      5.46 o
  -7  10  10       20.28       14.41      3.65 o
  -6  10  10       39.35       34.67      4.30 o
  -5  10  10        7.65        2.96      3.06 o
  -4  10  10        6.83        9.71      2.89 o
  -3  10  10       25.96       28.60      3.36 o
  -2  10  10        0.14       -1.17      2.34 o
  -1  10  10      136.08      145.53      5.46 o
   0  10  10       12.95       14.29      2.63 o
   1  10  10       33.13       32.67      3.94 o
   2  10  10        3.35        8.96      5.37 o
  -5  11  10        5.64        1.88      3.20 o
  -4  11  10       37.87       45.23      4.44 o
  -3  11  10        5.94        4.63      2.98 o
  -2  11  10        4.50        5.61      3.11 o
  -1  11  10        1.85        2.66      2.70 o
   0  11  10       26.50       25.08      3.26 o
 -13   0  11        3.80        2.96      4.95 o
 -11   0  11        3.23       -1.62      3.24 o
  -9   0  11      109.64       99.43      6.79 o
  -7   0  11       59.08       56.50      3.69 o
  -5   0  11        6.57        6.36      1.45 o
  -3   0  11        2.80        2.45      1.28 o
  -1   0  11        8.03        7.46      2.06 o
   1   0  11      185.15      223.23      4.43 o
   3   0  11       96.60      108.50      4.48 o
   5   0  11        7.80       12.22      2.22 o
 -12   1  11        4.19        8.04      2.77 o
 -11   1  11        4.40        2.64      2.92 o
 -10   1  11        9.49        2.80      2.39 o
  -9   1  11        6.14        2.08      2.17 o
  -8   1  11       33.85       46.84      3.05 o
  -7   1  11       94.27       98.51      3.52 o
  -6   1  11        3.21        3.25      1.29 o
  -5   1  11      127.62      129.65      2.72 o
  -4   1  11        0.02       -0.48      0.95 o
  -3   1  11       24.96       22.40      1.58 o
  -2   1  11      100.09      107.22      2.62 o
  -1   1  11      128.53      110.39      2.42 o
   0   1  11        8.48        5.70      1.00 o
   1   1  11       57.30       72.64      1.52 o
   2   1  11        0.33       -0.78      1.55 o
   3   1  11       87.95       79.03      3.45 o
   4   1  11        1.09       -0.52      2.15 o
   5   1  11        3.20        2.52      1.74 o
   6   1  11        0.63       -1.14      2.28 o
 -12   2  11        3.98        5.27      2.85 o
 -11   2  11       14.77       14.87      4.27 o
 -10   2  11       38.74       34.59      3.46 o
  -9   2  11       68.80       52.05      4.29 o
  -8   2  11       13.17       12.65      2.56 o
  -7   2  11       56.70       64.41      2.82 o
  -6   2  11        5.85        2.86      1.19 o
  -5   2  11       12.91        5.82      1.50 o
  -4   2  11       77.75       72.67      3.18 o
  -3   2  11      180.18      199.07      3.34 o
  -2   2  11      665.64      674.40      6.33 o
  -1   2  11       37.30       30.05      1.34 o
   0   2  11        1.35       -0.27      1.18 o
   1   2  11        0.57       -0.82      1.64 o
   2   2  11       45.12       41.11      2.98 o
   3   2  11        8.36        4.91      1.52 o
   4   2  11       16.81       15.88      3.12 o
   5   2  11        1.16       -1.26      2.52 o
   6   2  11       13.33       17.59      3.38 o
 -12   3  11        0.47       -1.34      2.67 o
 -11   3  11        0.61       -1.25      2.50 o
 -10   3  11       14.69        7.48      2.91 o
  -9   3  11        7.39        0.36      3.78 o
  -8   3  11       15.73       22.54      2.85 o
  -7   3  11      474.66      498.85     11.53 o
  -6   3  11       25.20       25.60      2.24 o
  -5   3  11      573.84      569.73      7.22 o
  -4   3  11       91.83       85.39      2.46 o
  -3   3  11      358.43      378.33      4.66 o
  -2   3  11      531.02      576.27      5.54 o
  -1   3  11        7.58        4.26      1.05 o
   0   3  11      102.55       88.58      1.93 o
   1   3  11       28.63       27.14      1.96 o
   2   3  11       23.01       20.77      2.71 o
   3   3  11       32.40       37.37      3.67 o
   4   3  11       33.95       32.04      3.75 o
   5   3  11        0.55        1.16      2.61 o
   6   3  11        3.21        3.04      3.18 o
 -12   4  11        9.40       12.49      3.27 o
 -11   4  11        1.49       -0.80      2.58 o
 -10   4  11        0.05       -1.29      2.58 o
  -9   4  11        3.32       -1.61      3.21 o
  -8   4  11       24.06       28.75      3.17 o
  -7   4  11      173.93      200.24      5.76 o
  -6   4  11       23.46       24.14      2.35 o
  -5   4  11        2.94        2.35      1.67 o
  -4   4  11      142.55      143.89      2.66 o
  -3   4  11      157.70      163.06      3.25 o
  -2   4  11       11.54       14.97      1.30 o
  -1   4  11      296.18      265.59      4.07 o
   0   4  11        1.65       -0.34      0.98 o
   1   4  11        1.30        2.12      0.88 o
   2   4  11       16.31       12.54      2.54 o
   3   4  11       30.13       29.28      3.79 o
   4   4  11        4.83        2.13      2.75 o
   5   4  11       22.00       20.47      3.77 o
   6   4  11        0.83        2.43      3.07 o
 -11   5  11        0.02       -1.24      2.48 o
 -10   5  11        0.61       -0.41      2.60 o
  -9   5  11       83.77       85.83      4.80 o
  -8   5  11      129.97      156.99     10.37 o
  -7   5  11      313.04      342.64      7.35 o
  -6   5  11      207.99      217.47      5.43 o
  -5   5  11       66.71       57.13      2.90 o
  -4   5  11       74.55       68.04      2.90 o
  -3   5  11       38.89       44.55      2.00 o
  -2   5  11        0.56       -0.56      1.12 o
  -1   5  11       10.38        5.69      1.55 o
   0   5  11        0.59       -0.70      1.50 o
   1   5  11        3.96       -0.47      0.95 o
   2   5  11       18.30       19.21      2.90 o
   3   5  11       39.60       40.44      4.99 o
   4   5  11        0.89       -1.39      2.79 o
   5   5  11        0.41       -1.32      3.44 o
 -11   6  11        0.01       -1.02      2.75 o
 -10   6  11       34.82       29.50      3.68 o
  -9   6  11       70.41       68.65      4.51 o
  -8   6  11      153.44      176.36      6.13 o
  -7   6  11       71.83       78.83      4.39 o
  -6   6  11        0.00       -0.87      1.75 o
  -5   6  11       13.53        7.93      2.17 o
  -4   6  11       29.44       22.46      2.37 o
  -3   6  11       95.46      111.97      3.54 o
  -2   6  11      273.62      274.53      5.06 o
  -1   6  11        0.01        3.04      1.45 o
   0   6  11       22.24       10.58      0.94 o
   1   6  11        1.10        0.61      2.95 o
   2   6  11       28.53       34.95      3.44 o
   3   6  11        6.37       11.84      4.58 o
   4   6  11        0.65        2.53      4.98 o
   5   6  11        4.34        5.04      3.11 o
 -10   7  11        5.09        7.67      3.26 o
  -9   7  11       13.97       24.00      3.46 o
  -8   7  11       12.11       11.78      2.63 o
  -7   7  11       24.54       19.91      2.93 o
  -6   7  11        0.01       -0.97      1.93 o
  -5   7  11        9.68        9.24      2.20 o
  -4   7  11        3.77       -0.26      2.30 o
  -3   7  11       14.79       10.32      2.43 o
  -2   7  11      172.74      169.10      4.93 o
  -1   7  11        0.17        5.52      1.67 o
   0   7  11       92.52       92.18      3.08 o
   1   7  11       10.82        4.55      1.91 o
   2   7  11        0.09        1.87      3.11 o
   3   7  11        0.23       -1.81      3.61 o
   4   7  11        0.04       -1.60      3.99 o
  -9   8  11        1.95        1.39      2.87 o
  -8   8  11      100.63      103.39      5.34 o
  -7   8  11       10.71        9.03      3.02 o
  -6   8  11       52.57       57.68      4.18 o
  -5   8  11       64.67       58.93      4.05 o
  -4   8  11        1.67        1.60      2.32 o
  -3   8  11       24.34       14.72      2.81 o
  -2   8  11       69.45       60.54      3.78 o
  -1   8  11       39.74       41.60      4.22 o
   0   8  11       49.49       36.89      2.51 o
   1   8  11       16.23       13.47      2.47 o
   2   8  11        0.15        1.60      3.21 o
   3   8  11        1.87       -1.85      3.70 o
  -8   9  11       16.75       14.41      3.87 o
  -7   9  11       31.08       35.62      4.37 o
  -6   9  11        0.41       -1.17      2.35 o
  -5   9  11        3.44        1.08      3.33 o
  -4   9  11        0.60       -1.26      2.53 o
  -3   9  11        0.28       -1.17      2.41 o
  -2   9  11        0.15        1.85      2.76 o
  -1   9  11       39.06       43.59      3.28 o
   0   9  11        5.76        7.91      2.01 o
   1   9  11        0.40       -0.34      3.30 o
   2   9  11        1.65       -2.09      4.77 o
  -7  10  11        0.14       -1.51      3.01 o
  -6  10  11        5.40        7.91      3.25 o
  -5  10  11        3.04       -0.48      5.19 o
  -4  10  11        0.17        1.50      2.82 o
  -3  10  11       33.99       27.00      3.50 o
  -2  10  11        3.63        5.10      2.65 o
  -1  10  11        3.23        3.77      2.48 o
   0  10  11        3.86        6.38      2.24 o
 -12   0  12       10.64       -1.79      5.78 o
 -10   0  12       50.63       61.53      5.95 o
  -8   0  12       12.51        3.13      3.01 o
  -6   0  12       99.85      108.76      5.65 o
  -4   0  12        5.54        5.44      1.95 o
  -2   0  12      672.01      728.67      9.72 o
   0   0  12      124.41       99.02      5.48 o
   2   0  12      105.93      103.81      4.62 o
   4   0  12        1.21       -0.17      1.74 o
   6   0  12        2.08        6.13      8.10 o
 -12   1  12        0.03        5.64      2.80 o
 -11   1  12        0.93        3.18      3.50 o
 -10   1  12       22.88       21.42      3.12 o
  -9   1  12        7.64        4.06      2.22 o
  -8   1  12      166.26      135.51      5.56 o
  -7   1  12        0.23       -0.82      1.64 o
  -6   1  12       15.08       11.75      1.62 o
  -5   1  12       95.48       99.11      2.78 o
  -4   1  12       53.82       61.41      2.25 o
  -3   1  12      156.01      147.23      3.31 o
  -2   1  12      586.55      601.34      6.48 o
  -1   1  12       32.33       46.86      1.96 o
   0   1  12     1393.72     1355.36     11.25 o
   1   1  12        1.27       -0.80      3.69 o
   2   1  12      152.88      164.04      4.70 o
   3   1  12        0.53        0.55      1.66 o
   4   1  12        2.20        0.63      1.91 o
   5   1  12       21.85       24.21      2.95 o
 -12   2  12       17.68       16.88      3.49 o
 -11   2  12       20.26       19.92      3.46 o
 -10   2  12        3.79       -1.17      2.34 o
  -9   2  12       31.33       16.49      3.18 o
  -8   2  12        8.75        3.17      2.34 o
  -7   2  12        0.00       -1.38      2.76 o
  -6   2  12        6.80        6.73      1.57 o
  -5   2  12      641.60      646.47      7.15 o
  -4   2  12      134.80      145.03      3.18 o
  -3   2  12      863.61      847.17      7.72 o
  -2   2  12      146.97      175.72      3.25 o
  -1   2  12       50.42       32.35      2.22 o
   0   2  12       32.62       46.12      2.38 o
   1   2  12        0.47       -0.81      1.63 o
   2   2  12       48.74       56.86      3.10 o
   3   2  12      108.00      106.65      5.97 o
   4   2  12       14.17        7.55      2.85 o
   5   2  12       41.12       36.43      3.77 o
 -12   3  12        0.31        2.03      3.24 o
 -11   3  12        2.27        4.89      2.57 o
 -10   3  12       13.13        8.91      3.26 o
  -9   3  12        0.37       -1.07      2.15 o
  -8   3  12        0.60       -0.72      2.35 o
  -7   3  12       50.10       39.73      3.24 o
  -6   3  12       26.52       36.39      2.62 o
  -5   3  12       97.07      105.19      5.31 o
  -4   3  12       39.29       41.24      2.08 o
  -3   3  12        1.45        4.29      1.31 o
  -2   3  12      120.66      135.32      3.10 o
  -1   3  12       90.44      100.98      2.60 o
   0   3  12       91.96       98.66      2.01 o
   1   3  12        0.40        0.13      1.38 o
   2   3  12       10.77       14.58      4.36 o
   3   3  12        2.28       -1.33      2.65 o
   4   3  12       31.23       21.29      3.59 o
   5   3  12       16.04       15.06      3.59 o
 -11   4  12       10.91        9.54      3.07 o
 -10   4  12        0.13       -1.22      2.45 o
  -9   4  12        9.38        1.23      2.61 o
  -8   4  12        7.43        8.34      2.69 o
  -7   4  12      155.94      180.70      5.68 o
  -6   4  12      178.00      185.35      5.85 o
  -5   4  12      286.62      278.26      8.56 o
  -4   4  12       29.51       23.89      1.87 o
  -3   4  12       74.75       69.70      2.46 o
  -2   4  12        2.33        3.26      1.16 o
  -1   4  12      125.91      122.70      2.85 o
   0   4  12       64.49       51.81      2.69 o
   1   4  12       66.73       70.47      4.70 o
   2   4  12       30.81       30.54      3.69 o
   3   4  12       13.17        6.54      3.02 o
   4   4  12        0.48        0.18      2.63 o
   5   4  12       59.71       63.15      5.10 o
 -11   5  12        0.20        2.20      2.64 o
 -10   5  12       46.29       55.67      4.49 o
  -9   5  12       32.88       29.87      3.43 o
  -8   5  12        5.32       11.35      2.56 o
  -7   5  12      198.63      198.21      5.79 o
  -6   5  12       12.69       12.11      2.31 o
  -5   5  12        9.12        4.43      1.98 o
  -4   5  12        4.27       -0.47      1.63 o
  -3   5  12        8.08        5.40      1.58 o
  -2   5  12        3.75        0.32      1.46 o
  -1   5  12        6.49        5.91      1.45 o
   0   5  12       63.12       63.14      3.20 o
   1   5  12       38.22       30.24      3.60 o
   2   5  12       23.63       14.64      3.44 o
   3   5  12        0.24        2.31      2.93 o
   4   5  12        0.03        3.57      3.01 o
 -10   6  12        2.84        3.93      3.07 o
  -9   6  12       11.04       17.36      3.47 o
  -8   6  12       21.59       17.89      2.97 o
  -7   6  12       48.09       55.17      3.86 o
  -6   6  12        3.31        1.60      2.01 o
  -5   6  12        2.33       -1.00      2.00 o
  -4   6  12        5.62       -0.23      2.15 o
  -3   6  12       12.31       19.00      2.60 o
  -2   6  12       41.85       34.68      2.40 o
  -1   6  12        5.10        0.31      1.37 o
   0   6  12        8.24        6.88      1.82 o
   1   6  12        8.68       12.13      3.11 o
   2   6  12       50.15       54.67      4.85 o
   3   6  12       18.82       16.77      3.71 o
   4   6  12        0.01       -1.49      2.98 o
 -10   7  12       14.58        9.92      3.30 o
  -9   7  12       19.36       19.71      3.26 o
  -8   7  12        0.00        1.76      3.15 o
  -7   7  12       16.42       23.81      3.96 o
  -6   7  12       10.65       12.32      2.79 o
  -5   7  12        0.60       -1.17      2.33 o
  -4   7  12       30.75       26.91      3.00 o
  -3   7  12        0.02       -1.32      2.64 o
  -2   7  12        4.22       -0.95      1.90 o
  -1   7  12        0.37        0.91      1.83 o
   0   7  12       11.48       12.77      2.12 o
   1   7  12        6.18        8.03      3.12 o
   2   7  12        4.05        0.43      3.12 o
   3   7  12        7.55        5.08      3.59 o
  -9   8  12       36.52       38.64      4.70 o
  -8   8  12        8.10       11.86      3.24 o
  -7   8  12        1.90        0.99      2.78 o
  -6   8  12        9.97       11.16      3.08 o
  -5   8  12       11.23        9.73      3.18 o
  -4   8  12        6.97        4.77      2.43 o
  -3   8  12        0.10       -1.04      2.08 o
  -2   8  12        1.62       -0.94      1.89 o
  -1   8  12        6.24       12.67      2.26 o
   0   8  12        0.36       -0.51      3.19 o
   1   8  12        0.44       -0.84      3.65 o
   2   8  12        3.66        4.59      3.99 o
  -7   9  12        2.13        4.49      3.19 o
  -6   9  12        0.30       -1.21      2.41 o
  -5   9  12        0.36       -1.20      2.40 o
  -4   9  12        5.81        4.35      2.78 o
  -3   9  12       11.05        8.62      2.67 o
  -2   9  12       17.75       17.66      3.48 o
  -1   9  12        0.01        0.60      2.02 o
   0   9  12        0.21       -1.43      2.87 o
   1   9  12        1.06        5.15      4.16 o
  -5  10  12        3.93        1.76      2.89 o
  -4  10  12       16.05       19.64      3.40 o
  -3  10  12        4.69        1.94      2.90 o
  -2  10  12       11.54        2.76      2.54 o
 -11   0  13        2.38        5.69      3.56 o
  -9   0  13       81.88       66.63      5.97 o
  -7   0  13       57.43       39.12      4.63 o
  -5   0  13       24.59       17.60      2.53 o
  -3   0  13      751.33      832.33     11.11 o
  -1   0  13     2357.92     2389.51     30.53 o
   1   0  13      444.60      423.90      9.05 o
   3   0  13       11.39       18.39      4.07 o
   5   0  13       16.84       10.94      7.00 o
 -12   1  13       10.20        1.89      3.25 o
 -11   1  13       28.22       23.60      3.51 o
 -10   1  13        0.02       -1.16      2.31 o
  -9   1  13       23.20       14.31      3.65 o
  -8   1  13        4.56        3.94      2.59 o
  -7   1  13        3.57       -1.08      2.15 o
  -6   1  13       40.21       33.10      2.65 o
  -5   1  13        7.88        4.15      1.42 o
  -4   1  13       78.71       70.55      2.57 o
  -3   1  13      219.90      217.38      4.29 o
  -2   1  13      231.29      232.07      4.86 o
  -1   1  13      140.41      190.57      5.48 o
   0   1  13       21.13       36.07      4.12 o
   1   1  13       44.98       58.52      3.23 o
   2   1  13       41.13       45.23      2.89 o
   3   1  13       59.70       55.17      3.87 o
   4   1  13       15.21       14.80      2.84 o
   5   1  13        0.64       -1.33      2.66 o
 -12   2  13        1.20       -1.45      2.90 o
 -11   2  13        2.30       -0.09      2.69 o
 -10   2  13        0.03       -1.21      2.42 o
  -9   2  13        0.10       -1.25      2.51 o
  -8   2  13      135.10      122.64      5.17 o
  -7   2  13      113.30       86.00      4.27 o
  -6   2  13      415.93      395.01      8.81 o
  -5   2  13        0.20        1.65      1.56 o
  -4   2  13       31.39       35.90      2.17 o
  -3   2  13       26.85       43.71      2.25 o
  -2   2  13       33.87       31.56      2.31 o
  -1   2  13      154.06      149.96      3.80 o
   0   2  13        0.01        0.46      1.40 o
   1   2  13      103.89       83.83      3.63 o
   2   2  13      166.82      178.85      5.92 o
   3   2  13       52.87       70.53      6.00 o
   4   2  13        1.24        7.27      2.90 o
 -11   3  13        0.31        0.50      2.73 o
 -10   3  13        0.01       -1.22      2.43 o
  -9   3  13       11.71        4.98      2.74 o
  -8   3  13        2.54       -1.26      2.52 o
  -7   3  13       74.06       69.97      3.96 o
  -6   3  13      118.56      110.00      4.67 o
  -5   3  13      160.90      191.34      5.12 o
  -4   3  13      394.23      403.37      7.39 o
  -3   3  13        0.37        1.45      1.53 o
  -2   3  13      326.86      359.83      5.80 o
  -1   3  13        0.22        0.64      1.34 o
   0   3  13      159.50      160.69      4.74 o
   1   3  13       46.30       47.40      2.57 o
   2   3  13      107.76      115.69      5.73 o
   3   3  13        0.06        3.25      2.83 o
   4   3  13      128.20      142.81     10.23 o
 -11   4  13       30.30       47.46      4.94 o
 -10   4  13        2.17       -0.14      2.67 o
  -9   4  13        0.33       -1.05      2.11 o
  -8   4  13       63.52       64.24      4.19 o
  -7   4  13       26.88       29.95      2.96 o
  -6   4  13      109.51      107.92      4.24 o
  -5   4  13       34.27       35.97      2.82 o
  -4   4  13        0.33       -0.90      1.80 o
  -3   4  13        1.52       -0.73      1.45 o
  -2   4  13        3.17        0.81      1.56 o
  -1   4  13       35.20       31.35      2.02 o
   0   4  13       11.53       12.71      2.52 o
   1   4  13        7.27        7.65      2.93 o
   2   4  13        4.75        6.34      3.28 o
   3   4  13        9.14        9.14      3.62 o
   4   4  13        2.11        3.84      3.85 o
 -11   5  13        0.51        3.31      3.36 o
 -10   5  13        9.01        4.82      2.90 o
  -9   5  13       16.99       17.58      3.82 o
  -8   5  13        0.73        1.53      2.27 o
  -7   5  13       36.47       41.85      3.23 o
  -6   5  13        7.08        4.86      2.46 o
  -5   5  13       10.58        3.30      2.19 o
  -4   5  13        1.77       -1.01      2.02 o
  -3   5  13      133.08      134.53      4.48 o
  -2   5  13       67.03       64.62      3.33 o
  -1   5  13        4.82        1.52      1.28 o
   0   5  13        0.00        2.47      1.69 o
   1   5  13        0.43        3.49      2.70 o
   2   5  13        0.09       -1.32      2.65 o
   3   5  13        2.90        9.04      3.49 o
 -10   6  13        0.90       -1.61      3.23 o
  -9   6  13        5.94        7.05      2.81 o
  -8   6  13        0.03        1.97      3.35 o
  -7   6  13        0.37        1.22      2.32 o
  -6   6  13        1.87       -0.70      2.37 o
  -5   6  13        3.66        5.40      3.15 o
  -4   6  13        1.49       -0.70      2.20 o
  -3   6  13       15.42       10.49      2.45 o
  -2   6  13        0.70       -0.69      1.97 o
  -1   6  13       61.02       65.80      2.89 o
   0   6  13       17.65       17.13      2.27 o
   1   6  13       46.70       43.63      4.48 o
   2   6  13        2.35        0.69      3.07 o
   3   6  13        0.99       -1.45      2.90 o
  -9   7  13        3.18        3.32      3.38 o
  -8   7  13       21.91       28.44      3.91 o
  -7   7  13       23.48       31.90      5.18 o
  -6   7  13        1.58        1.89      3.32 o
  -5   7  13        9.24        7.45      3.49 o
  -4   7  13        2.82       -0.52      2.05 o
  -3   7  13        6.43       11.42      2.48 o
  -2   7  13        4.84        2.99      2.37 o
  -1   7  13        2.31       -0.95      1.90 o
   0   7  13        3.30       -0.71      3.82 o
   1   7  13        1.36       -1.37      3.48 o
   2   7  13        4.30        5.23      3.30 o
  -8   8  13       42.53       51.56      4.86 o
  -7   8  13       23.86       30.18      4.68 o
  -6   8  13        2.17       -1.32      2.63 o
  -5   8  13       22.25       17.34      3.19 o
  -4   8  13        6.24        6.75      2.63 o
  -3   8  13        0.83       -1.02      2.05 o
  -2   8  13        2.48       -0.76      1.99 o
  -1   8  13        0.61       -0.32      2.15 o
   0   8  13        9.96       12.15      9.57 o
   1   8  13        0.13       -0.37      6.07 o
  -6   9  13        0.68       -1.45      2.91 o
  -5   9  13        9.46        6.85      3.56 o
  -4   9  13        4.39       -0.25      2.50 o
  -3   9  13        0.06       -1.28      2.55 o
  -2   9  13        2.30       -1.11      2.23 o
  -1   9  13        0.25        0.72      3.38 o
 -10   0  14       89.28       72.94      6.95 o
  -8   0  14        0.23       -1.58      3.15 o
  -6   0  14        9.89        9.10      3.11 o
  -4   0  14       98.40       73.11      4.15 o
  -2   0  14       19.20        7.46      3.25 o
   0   0  14        7.16        3.91      2.57 o
   2   0  14        0.91        0.62      1.97 o
 -11   1  14        9.98       16.27      3.28 o
 -10   1  14        1.42       -0.73      2.80 o
  -9   1  14        0.61       -1.40      2.80 o
  -8   1  14       47.73       41.58      3.84 o
  -7   1  14       10.79        7.09      2.27 o
  -6   1  14        4.39        1.21      1.65 o
  -5   1  14       40.70       39.05      2.95 o
  -4   1  14       74.03       83.09      3.28 o
  -3   1  14       12.53       18.21      2.28 o
  -2   1  14       26.94       43.84      3.16 o
  -1   1  14        4.10        5.64      2.20 o
   0   1  14      136.24      131.50      4.84 o
   1   1  14      107.53      119.98      3.90 o
   2   1  14       40.14       43.89      2.95 o
   3   1  14        2.42        6.01      3.25 o
 -11   2  14        0.64       -1.34      2.69 o
 -10   2  14        3.03        6.36      2.68 o
  -9   2  14       16.93        8.51      5.30 o
  -8   2  14        0.09       -1.06      2.13 o
  -7   2  14        4.61        4.49      2.45 o
  -6   2  14        0.53        0.01      1.86 o
  -5   2  14       85.39       89.78      3.29 o
  -4   2  14        5.71        5.33      1.81 o
  -3   2  14       76.64       81.04      3.91 o
  -2   2  14        0.41       -0.17      1.61 o
  -1   2  14       18.67       15.50      1.96 o
   0   2  14        0.47        3.02      1.49 o
   1   2  14       19.13       28.74      2.63 o
   2   2  14        5.51        8.99      2.99 o
   3   2  14       24.51       21.36      3.36 o
 -11   3  14        0.13       -1.27      2.54 o
 -10   3  14        2.24        5.27      3.52 o
  -9   3  14        0.30        0.34      2.51 o
  -8   3  14        0.00       -1.19      2.37 o
  -7   3  14        9.88        6.59      2.21 o
  -6   3  14       14.49        7.72      2.21 o
  -5   3  14      153.43      145.48      6.57 o
  -4   3  14        5.66        5.16      2.25 o
  -3   3  14        0.83        4.19      1.72 o
  -2   3  14        3.83        6.42      1.88 o
  -1   3  14       24.86       24.72      2.19 o
   0   3  14       13.21        9.10      2.20 o
   1   3  14       18.40       19.38      5.78 o
   2   3  14       38.89       38.88      5.76 o
   3   3  14       23.37       23.13      3.63 o
 -10   4  14        4.78        1.94      3.36 o
  -9   4  14        2.44       -0.11      3.21 o
  -8   4  14        6.34        4.98      2.68 o
  -7   4  14        0.00       -1.02      2.15 o
  -6   4  14        1.47       -1.09      2.17 o
  -5   4  14        0.06        0.38      2.07 o
  -4   4  14       54.45       52.70      3.35 o
  -3   4  14        0.05       -0.94      1.89 o
  -2   4  14       29.31       28.10      2.39 o
  -1   4  14        2.23        1.73      1.38 o
   0   4  14        0.39       -0.35      1.68 o
   1   4  14        5.20        8.75      2.93 o
   2   4  14       25.60       44.75      4.52 o
   3   4  14        8.27       11.00      3.52 o
 -10   5  14       34.12       34.64      3.82 o
  -9   5  14        8.27       11.44      3.32 o
  -8   5  14       26.16       17.79      3.49 o
  -7   5  14        0.61       -1.13      2.26 o
  -6   5  14        0.17       -1.15      2.31 o
  -5   5  14       21.77       19.29      2.49 o
  -4   5  14       50.29       46.76      3.37 o
  -3   5  14        0.89        2.39      1.90 o
  -2   5  14        5.89        8.35      2.22 o
  -1   5  14       26.08       22.20      2.93 o
   0   5  14        5.92        4.53      2.94 o
   1   5  14        0.08        1.42      2.88 o
   2   5  14        0.01        1.72      3.51 o
  -9   6  14       57.49       59.45      7.51 o
  -8   6  14        5.27        1.29      3.05 o
  -7   6  14        0.00       -1.23      2.46 o
  -6   6  14        0.02       -1.11      2.22 o
  -5   6  14        5.04        3.52      2.30 o
  -4   6  14        3.49        1.39      2.24 o
  -3   6  14        5.00        2.51      2.28 o
  -2   6  14        0.76        2.85      2.01 o
  -1   6  14       64.62       66.43      4.39 o
   0   6  14        0.00        0.32      3.78 o
   1   6  14       38.00       32.77      5.33 o
  -8   7  14        0.91        4.08      3.33 o
  -7   7  14        0.77        2.22      2.78 o
  -6   7  14       24.30       27.27      3.39 o
  -5   7  14        9.81        9.82      2.70 o
  -4   7  14        0.00       -0.63      2.25 o
  -3   7  14       26.13       33.32      3.35 o
  -2   7  14       15.78       21.19      2.48 o
  -1   7  14        0.01       -1.20      2.41 o
   0   7  14        1.16        0.39      4.19 o
  -6   8  14       23.49       22.54      3.67 o
  -5   8  14        2.35       -0.64      2.41 o
  -4   8  14        0.35       -1.22      2.43 o
  -3   8  14        2.14       -1.13      2.26 o
  -2   8  14        0.01        0.55      5.43 o
  -1   8  14       20.91       26.44      5.30 o
 -11   0  15       15.94       21.06      4.89 o
  -9   0  15        3.23        3.35      3.19 o
  -7   0  15        6.11       -1.36      2.73 o
  -5   0  15        0.01       -2.13      4.27 o
  -3   0  15       10.35        7.12      2.98 o
  -1   0  15        2.12       -0.93      2.38 o
   1   0  15        0.51       -1.15      2.49 o
 -11   1  15       10.29        4.85      3.31 o
 -10   1  15       21.67       28.32      5.32 o
  -9   1  15        3.17        0.25      2.55 o
  -8   1  15       55.71       60.42      4.34 o
  -7   1  15       56.10       50.97      5.38 o
  -6   1  15        3.93       -1.25      2.50 o
  -5   1  15        4.78        3.64      1.92 o
  -4   1  15       27.80       35.25      3.00 o
  -3   1  15        6.21        5.79      1.90 o
  -2   1  15       25.66       29.58      2.57 o
  -1   1  15       25.02       28.03      2.41 o
   0   1  15        8.19        6.39      1.82 o
   1   1  15        4.08        9.28      2.26 o
   2   1  15        1.57        4.78      2.49 o
 -10   2  15        0.48       -1.24      2.48 o
  -9   2  15       16.66       23.48      3.59 o
  -8   2  15        0.94        0.61      2.28 o
  -7   2  15       15.38        6.31      2.59 o
  -6   2  15        0.38       -1.06      2.13 o
  -5   2  15        0.01       -1.04      2.07 o
  -4   2  15       10.87       14.85      2.34 o
  -3   2  15      119.53      136.89      6.09 o
  -2   2  15        0.07       -0.57      1.89 o
  -1   2  15        5.20        1.55      1.66 o
   0   2  15       36.93       44.77      3.23 o
   1   2  15       19.74       20.71      3.42 o
   2   2  15       62.45       77.10      4.90 o
 -10   3  15        0.46       -0.58      3.25 o
  -9   3  15        4.83        2.01      2.96 o
  -8   3  15        0.71        1.80      3.06 o
  -7   3  15        4.67        0.62      2.40 o
  -6   3  15        2.16        1.59      2.34 o
  -5   3  15        0.35       -0.95      2.20 o
  -4   3  15        3.16       -1.23      2.46 o
  -3   3  15        2.76        5.45      2.47 o
  -2   3  15       82.21       89.25      3.65 o
  -1   3  15       18.30       17.86      1.96 o
   0   3  15       32.08       32.23      3.86 o
   1   3  15        5.51        2.22      2.78 o
   2   3  15        2.59        9.68      3.22 o
 -10   4  15        1.57        0.07      3.26 o
  -9   4  15        8.02        7.19      3.42 o
  -8   4  15        1.79       -1.50      3.01 o
  -7   4  15        8.91        2.71      3.62 o
  -6   4  15        5.83        1.43      2.64 o
  -5   4  15       28.24       24.62      2.95 o
  -4   4  15        0.46       -1.03      2.06 o
  -3   4  15        8.02        5.88      2.37 o
  -2   4  15       25.94       32.56      4.44 o
  -1   4  15       20.52       41.93      5.54 o
   0   4  15        0.15        1.51      2.72 o
   1   4  15       29.49       29.17      3.97 o
  -9   5  15        0.01       -1.38      2.75 o
  -8   5  15       11.21        5.77      3.13 o
  -7   5  15        0.19        4.51      2.66 o
  -6   5  15        3.45        1.87      2.55 o
  -5   5  15        1.13        2.29      2.33 o
  -4   5  15        0.31       -0.99      1.98 o
  -3   5  15       45.13       46.65      3.39 o
  -2   5  15        8.50        7.23      2.16 o
  -1   5  15       35.66       35.88      5.15 o
   0   5  15        0.77        4.01      4.06 o
   1   5  15        3.44        5.58      4.15 o
  -8   6  15        4.30       -0.22      3.10 o
  -7   6  15        3.12        1.31      2.73 o
  -6   6  15       21.27       26.40      3.32 o
  -5   6  15        0.04       -1.16      2.33 o
  -4   6  15        0.61       -1.04      2.08 o
  -3   6  15       29.24       32.34      3.20 o
  -2   6  15        0.20       -0.31      2.69 o
  -1   6  15       27.85       35.11      5.48 o
   0   6  15       21.37       20.74      4.72 o
  -6   7  15        2.24        3.25      2.80 o
  -5   7  15        0.34       -0.33      2.31 o
  -4   7  15        0.35       -0.52      2.49 o
  -3   7  15        0.65       -1.16      2.32 o
  -2   7  15        8.26       12.89      3.28 o
 -10   0  16       22.16       14.69      4.58 o
  -8   0  16        3.82        3.60      6.02 o
  -6   0  16        2.25        5.04      4.25 o
  -4   0  16        7.05        0.98      3.94 o
  -2   0  16        0.39        3.91      3.92 o
   0   0  16        6.03        8.45      3.80 o
 -10   1  16        5.17        6.32      2.77 o
  -9   1  16        0.67        1.69      3.14 o
  -8   1  16        8.28        1.97      3.29 o
  -7   1  16        1.14       -1.58      3.17 o
  -6   1  16        0.19       -0.56      2.38 o
  -5   1  16       23.32       18.76      2.96 o
  -4   1  16        0.62       -0.91      1.83 o
  -3   1  16        7.53        7.40      2.20 o
  -2   1  16       10.71       13.73      2.27 o
  -1   1  16       30.90       29.35      2.49 o
   0   1  16        5.15        7.58      2.39 o
   1   1  16        4.30        5.15      2.68 o
  -9   2  16        0.11        3.62      3.54 o
  -8   2  16       35.46       39.39      4.49 o
  -7   2  16        8.67        3.72      2.74 o
  -6   2  16        1.58        1.01      2.42 o
  -5   2  16        0.26       -1.11      2.50 o
  -4   2  16        1.38       -1.06      2.13 o
  -3   2  16        9.11       12.12      3.01 o
  -2   2  16        8.57        7.79      2.06 o
  -1   2  16        5.34        4.99      2.10 o
   0   2  16        1.36       -1.28      2.56 o
  -9   3  16        0.03       -1.44      2.89 o
  -8   3  16       20.40       24.38      3.78 o
  -7   3  16        3.66        7.42      2.72 o
  -6   3  16        9.47        3.41      2.76 o
  -5   3  16        4.98        0.10      2.45 o
  -4   3  16        4.05        1.29      2.39 o
  -3   3  16        0.00       -1.01      2.02 o
  -2   3  16        0.23        2.98      2.04 o
  -1   3  16        4.53        5.81      2.56 o
   0   3  16        0.00       -1.24      2.49 o
  -8   4  16        1.70       -1.41      2.81 o
  -7   4  16       36.75       44.03      3.95 o
  -6   4  16       15.91        8.90      2.94 o
  -5   4  16        0.45       -1.53      3.06 o
  -4   4  16       11.94       16.26      2.87 o
  -3   4  16        0.80        0.36      2.76 o
  -2   4  16       14.74       21.98      3.40 o
  -1   4  16       13.12        4.80      4.59 o
  -7   5  16        5.77        4.68      2.83 o
  -6   5  16        5.48        3.18      2.70 o
  -5   5  16        6.91        3.83      2.74 o
  -4   5  16       13.47       13.17      2.86 o
  -3   5  16       42.04       47.00      3.46 o
  -2   5  16       14.52       16.62      3.35 o
  -1   5  16        5.57        3.04      4.49 o
  -6   6  16        0.42       -2.10      4.19 o
  -5   6  16        5.53        5.52      3.01 o
  -4   6  16        2.08        2.59      2.74 o
  -3   6  16        3.03        5.99      2.60 o
  -7   0  17        1.74       -2.24      4.49 o
  -5   0  17       21.83       32.00      5.30 o
  -3   0  17       14.69        4.94      4.38 o
  -1   0  17        0.26        2.35      3.63 o
  -8   1  17        2.99       -1.70      3.40 o
  -7   1  17       17.29       12.63      4.24 o
  -6   1  17        0.61        0.98      3.48 o
  -5   1  17        0.77       -1.15      2.30 o
  -4   1  17        0.75       -1.08      2.16 o
  -3   1  17        3.97        4.07      2.35 o
  -2   1  17       17.59       22.07      2.54 o
  -1   1  17        0.10       -0.52      2.17 o
  -8   2  17       11.93       16.92      4.41 o
  -7   2  17        3.35        4.35      3.18 o
  -6   2  17        3.99        1.56      3.61 o
  -5   2  17        0.43        1.20      2.68 o
  -4   2  17        2.28       -0.35      2.29 o
  -3   2  17        2.27        1.29      2.32 o
  -2   2  17        3.98       -0.85      3.19 o
  -7   3  17        3.58        0.39      2.91 o
  -6   3  17       17.80       22.80      5.31 o
  -5   3  17        2.18        3.36      2.74 o
  -4   3  17       15.58       15.60      3.02 o
  -3   3  17        9.58        6.15      4.48 o
  -2   3  17        2.51       -1.29      2.58 o
  -6   4  17       32.32       38.41      4.08 o
  -5   4  17        0.59       -1.23      2.45 o
  -4   4  17        1.87       -1.50      3.67 o
  -3   4  17        0.86       -1.13      2.25 o
 
